# Supplementary material for: Inducible transposon mutagenesis identifies bacterial fitness determinants during infection in mice
Source: Nat Microbiol. 2025 Mar 27;10(5):1171–83. doi: 10.1038/s41564-025-01975-z (PMC12055562; doi:10.1038/s41564-025-01975-z)
Supplement: Supplementary file 3 — Supplementary Tables 1–8. [file 41564_2025_1975_MOESM3_ESM.xlsx]

## Sheet: Table 1
Supplementary Table 1. Bacterial strains used in this study.
Strain	Genotype	Source or reference
MFDpir	MG1655 RP4-2-Tc::[ΔMu1::aac(3)IV-ΔaphA-Δnic35-ΔMu2::zeo] ΔdapA::(erm-pir) ΔrecA	Ferrières, 2010
Enterotoxigenic E. coli (ETEC) H10407	Enterotoxigenic E. coli O78:H11:K80 strain H10407	Evans, 1973
Salmonella enterica serovar Typhimurium SL1344	Salmonella enterica serovar Typhimurium strain S2337, histidine auxotrophic subline	Hoiseth, 1981
Shigella flexneri BS103	Shigella flexneri strain 2457T cured of the virulence plasmid	Maurelli, 1984
Citrobacter rodentium (Cr) SmR	Citrobacter rodentium strain ICC168, streptomycin resistant derivative	Campbell, 2023
Cr SmR ΔcasABCDE123	Cr SmR derivative ΔcasABCDE123	This study
Cr SmR ΔcasD	Cr SmR derivative ΔcasD	This study
Cr SmR Δtoxin	Cr SmR derivative Δtoxin	This study
Cr SmR ΔcasD Δtoxin	Cr SmR derivative ΔcasD Δtoxin	This study
Ferrières L, Hémery G, Nham T, Guérout AM, Mazel D, Beloin C, Ghigo JM. Silent mischief: bacteriophage Mu insertions contaminate products of Escherichia coli random mutagenesis performed using suicidal transposon delivery plasmids mobilized by broad-host-range RP4 conjugative machinery. J Bacteriol. 2010 Dec;192(24):6418-27. doi: 10.1128/JB.00621-10. Epub 2010 Oct 8. PMID: 20935093; PMCID: PMC300…
Evans DJ Jr, Evans DG. Three characteristics associated with enterotoxigenic Escherichia coli isolated from man. Infect Immun. 1973 Sep;8(3):322-8. doi: 10.1128/iai.8.3.322-328.1973. PMID: 4581006; PMCID: PMC422851.
Hoiseth SK, Stocker BA. Aromatic-dependent Salmonella typhimurium are non-virulent and effective as live vaccines. Nature. 1981 May 21;291(5812):238-9. doi: 10.1038/291238a0. PMID: 7015147.
Maurelli AT, Blackmon B, Curtiss R 3rd. Loss of pigmentation in Shigella flexneri 2a is correlated with loss of virulence and virulence-associated plasmid. Infect Immun. 1984 Jan;43(1):397-401. doi: 10.1128/iai.43.1.397-401.1984. PMID: 6360906; PMCID: PMC263440.
Campbell IW, Hullahalli K, Turner JR, Waldor MK. Quantitative dose-response analysis untangles host bottlenecks to enteric infection. Nat Commun. 2023 Jan 28;14(1):456. doi: 10.1038/s41467-023-36162-3. PMID: 36709326; PMCID: PMC9884216.

## Sheet: Table 2
Supplementary Table 2. Log2 fold change in insertion frequency with successive generations of growth in OFF condition. Source data for Fig. 3b.
		Log2FoldChange after N generations of growth
Gene	Locus_tag	3	5	7	9	11	13	15	17
thrL	b0001	0.0792885	0.0522866	0.429428	0.109113	0.366997	0.515596	0.481039	0.491696
thrA	b0002	0.222813	0.290424	0.265474	0.303611	0.375153	0.283918	0.221244	0.30712
thrB	b0003	0.144528	0.244694	0.227968	0.244451	0.296785	0.229352	0.136852	0.283409
thrC	b0004	0.112177	0.23305	0.250966	0.308415	0.261919	0.183478	0.138712	0.250568
yaaX	b0005	0.0250284	0.163857	0.138878	0.111735	0.290145	0.0365141	0.16237	0.130086
yaaA	b0006	0.206278	0.310038	0.229135	0.331659	0.390826	0.337543	0.230836	0.227978
yaaJ	b0007	0.105032	0.232699	0.222392	0.238724	0.247632	0.203994	0.0227569	0.275792
talB	b0008	-0.0347917	0.0111723	-0.101279	0.0768286	-0.081508	-0.0777724	-0.117197	-0.104864
mog	b0009	0.298967	0.529461	0.294441	0.398944	0.282927	0.263205	0.164762	0.297639
satP	b0010	-0.077165	0.377287	0.338847	0.332716	0.435574	0.5088	0.375605	0.513559
yaaW	b0011	0.0691951	0.22946	0.283658	0.325575	0.370747	0.289832	0.0478534	0.100659
mbiA	b0012	-0.121527	0.0932823	0.20844	0.121654	0.25573	0.167166	-0.0844516	-0.0147083
yaaI	b0013	0.15866	0.223424	0.419218	0.490621	0.417074	0.289676	0.256305	0.353461
dnaK	b0014	-0.867617	-1.08464	-1.4151	-1.63205	-1.79428	-2.06998	-2.84605	-2.49613
dnaJ	b0015	-0.346191	-0.231174	-0.251706	-0.27885	-0.355732	-0.234833	-0.527728	-0.462335
insL1	b0016	0.0588261	0.234708	0.304254	0.3475	0.244896	0.257806	0.191203	0.247512
mokC	b0018	0.0341726	-0.0506509	0.161644	0.24199	0.222173	0.153487	0.0733207	0.171314
nhaA	b0019	-0.493589	-0.473991	-0.582705	-0.458092	-0.614256	-0.521292	-0.577757	-0.479511
nhaR	b0020	0.194419	0.304638	0.26022	0.481004	0.356805	0.334784	0.341166	0.489609
insB1	b0021	0.232983	0.310148	0.212879	0.270772	0.248669	0.327745	0.24186	0.266359
insA1	b0022	0.0448452	0.450764	0.216772	0.20788	0.0553026	0.407189	0.05278	0.515697
rpsT	b0023	-1.61634	-3.12692	-2.05975	-3.44946	-3.32168	-2.86933	-4.0051	-3.18709
yaaY	b0024	-0.0263076	-0.0170274	-0.225268	-0.232648	-0.211779	-0.531765	-0.30102	-0.0851383
ribF	b0025	-0.819717	-1.29245	-1.80581	-2.83103	-3.60599	-2.93347	-4.18562	-3.88866
ileS	b0026	-0.967128	-2.12058	-3.05239	-2.99445	-3.35137	-3.24513	-3.95849	-3.25659
lspA	b0027	-0.420567	-1.76603	-2.79839	-2.41551	-2.5513	-2.52997	-2.88576	-2.82619
fkpB	b0028	0.614468	0.0741337	-0.169596	-0.24465	-0.384346	-0.416131	-0.442096	-0.439134
ispH	b0029	0.469881	-0.679916	-1.7302	-2.14263	-2.69821	-2.80281	-3.00312	-2.95065
rihC	b0030	0.242888	0.320123	0.194714	0.0783434	0.367046	0.296904	0.143975	0.271028
dapB	b0031	0.484761	0.14212	-0.750661	-1.64553	-2.16728	-3.72394	-4.3087	-3.37747
carA	b0032	-0.0109554	0.0574739	0.0253187	0.190884	0.342104	0.271871	0.247865	0.487421
carB	b0033	0.0656129	0.130546	0.127538	0.19769	0.250077	0.251632	0.146733	0.209897
caiF	b0034	0.229887	0.304001	0.230581	0.179162	0.310926	0.222343	0.108452	0.282493
caiE	b0035	0.210517	0.313352	0.336399	0.382722	0.359085	0.332536	0.277103	0.399832
caiD	b0036	0.116404	0.216898	0.153218	0.258409	0.135324	0.276958	0.130755	0.239497
caiC	b0037	0.236744	0.330692	0.343716	0.332504	0.360757	0.411594	0.298083	0.340509
caiB	b0038	0.000139538	0.150816	0.212991	0.219542	0.0998537	0.128866	0.057669	0.24082
caiA	b0039	0.210629	0.439263	0.287977	0.471298	0.366857	0.43454	0.24519	0.417952
caiT	b0040	0.130061	0.225137	0.245915	0.276254	0.287107	0.268513	0.166533	0.347293
fixA	b0041	0.0796318	0.0774757	0.134358	0.146186	0.208501	0.159981	0.0705516	0.198966
fixB	b0042	0.242091	0.210393	0.260517	0.213779	0.344498	0.40892	0.313353	0.25229
fixC	b0043	0.0419177	0.19853	0.226573	0.270437	0.214747	0.377037	0.12597	0.231042
fixX	b0044	-0.001297	0.073534	0.279435	0.104041	0.253283	0.207462	0.206429	0.347555
yaaU	b0045	0.00116484	0.234546	0.152048	0.199198	0.305832	0.261702	0.179661	0.243351
kefF	b0046	0.263369	0.243639	0.48549	0.339458	0.223279	0.458997	0.257937	0.253487
kefC	b0047	0.126559	0.230215	0.295814	0.236852	0.250917	0.349391	0.0674866	0.234884
folA	b0048	-1.13538	-1.99464	-2.44328	-2.23564	-3.04931	-2.48148	-3.58483	-3.02163
apaH	b0049	0.0702675	-0.0193106	-0.172002	-0.473091	-0.911097	-1.21141	-2.20652	-2.33218
apaG	b0050	-0.306013	0.306904	0.0169864	0.0926537	-0.205142	0.0333744	-0.137498	-0.253019
rsmA	b0051	-0.0136494	0.0584524	-0.0536327	-0.223298	-0.268419	-0.296585	-0.791304	-0.638795
pdxA	b0052	0.281623	0.261412	0.17824	0.256066	0.290351	0.240119	-0.0758241	0.140877
surA	b0053	0.344676	0.369663	0.11571	-0.0435915	-0.718173	-1.15343	-1.66771	-2.04824
lptD	b0054	-0.0516545	-1.00411	-2.34306	-3.18837	-3.77293	-3.82642	-4.46445	-3.71683
djlA	b0055	0.296049	0.338363	0.339827	0.233145	0.179935	0.259492	0.164676	0.304305
yabP	b0056	0.0324776	0.144854	0.20151	0.224786	0.235136	0.225522	0.148644	0.269757
yabQ	b0057	0.113322	0.365865	0.294888	0.430283	0.436254	0.425451	0.313353	0.481599
rluA	b0058	0.255169	0.335702	0.24576	0.433553	0.417553	0.318064	0.249799	0.410508
rapA	b0059	0.0286796	0.233928	0.306308	0.22503	0.26505	0.208963	0.121377	0.18564
polB	b0060	0.0543561	0.222501	0.181682	0.328148	0.114719	0.193877	-0.0208242	0.299993
araD	b0061	0.267124	0.21707	0.579417	0.458543	0.280686	0.373293	0.146251	0.422693
araA	b0062	0.0658415	0.338129	0.2724	0.109499	0.139447	0.152055	0.12353	0.206649
araB	b0063	0.0994351	0.315202	0.0266689	0.166944	0.21518	0.306442	-0.0567648	0.0961444
araC	b0064	0.269381	0.365887	0.437015	0.317075	0.420709	0.518256	0.18658	0.510812
yabI	b0065	-0.0103288	0.0243072	-0.0247546	0.211897	0.242717	0.282263	0.0986518	-0.140273
thiQ	b0066	0.0528861	-0.0388276	0.214427	0.271197	0.0929482	0.224804	0.055518	0.35442
thiP	b0067	0.00148722	0.185308	0.119289	0.102833	0.176264	0.0771694	0.0172656	0.191919
thiB	b0068	0.0372525	0.239256	0.0693942	0.251835	0.2041	0.351554	0.115822	0.163108
sgrR	b0069	0.198386	0.344616	0.435056	0.404836	0.222649	0.288904	0.245575	0.416076
setA	b0070	0.0413281	0.236301	0.225491	0.188547	0.233168	0.23427	0.0475993	0.227833
leuD	b0071	0.198369	0.104833	0.102358	0.11523	0.169883	0.10219	0.150681	0.203507
leuC	b0072	0.0559318	0.0730821	0.278297	0.206689	0.211887	0.259454	0.0422102	0.299391
leuB	b0073	0.00463953	0.115308	0.0500645	0.131165	0.0611023	0.146599	0.133552	0.124887
leuA	b0074	0.091357	0.21979	0.0671309	0.332641	0.311781	0.383923	0.134743	0.293333
leuL	b0075	-0.0770438	-0.0152797	-0.0182969	-0.00913275	0.0563509	0.0322344	-0.0634391	0.0625476
leuO	b0076	0.0954351	0.0476144	0.153753	0.208456	0.188928	0.239251	0.0756759	0.263439
ilvI	b0077	0.118057	0.188399	0.275163	0.305502	0.282641	0.20612	0.131794	0.269809
ilvH	b0078	0.110721	0.364902	0.169305	0.310636	0.351999	0.129515	0.048194	0.288333
cra	b0080	0.122427	0.10143	0.271626	0.211307	0.219851	0.152871	0.0400002	0.0855079
mraZ	b0081	-0.715132	-1.62868	-2.33911	-2.31379	-2.73163	-2.84289	-2.71461	-2.98841
rsmH	b0082	-0.57259	-0.810577	-1.57449	-1.68296	-1.73641	-1.8303	-2.27842	-2.17191
ftsL	b0083	-0.987733	-1.02955	-1.59108	-2.177	-2.79857	-2.46423	-2.93909	-2.13702
ftsI	b0084	-0.610334	-1.83915	-2.56634	-2.89385	-3.33818	-2.97917	-4.12086	-3.17859
murE	b0085	-0.712427	-2.32142	-3.42134	-3.23104	-3.26406	-3.0156	-3.87089	-3.34803
murF	b0086	-0.592504	-1.84411	-2.718	-3.04471	-3.2899	-2.80747	-3.41204	-3.24574
mraY	b0087	-1.18185	-2.35189	-3.38837	-3.60816	-3.7944	-3.18768	-3.95323	-3.23803
murD	b0088	-0.387355	-1.74733	-3.28335	-2.97872	-3.22123	-2.83982	-4.04893	-3.3862
ftsW	b0089	-0.36331	-0.716433	-1.67905	-2.53626	-2.91627	-3.10898	-2.94506	-2.78706
murG	b0090	-0.696609	-2.21486	-3.08334	-2.98594	-2.97363	-2.65373	-3.29765	-3.2166
murC	b0091	-0.812233	-1.95846	-2.72678	-3.21959	-3.44647	-2.62616	-3.17037	-2.84174
ddlB	b0092	-0.0868919	-0.33512	-0.6263	-0.516609	-0.776066	-0.669358	-0.85945	-0.712472
ftsQ	b0093	-0.576431	-0.462957	-1.18977	-2.43757	-2.60583	-1.97527	-2.77689	-2.69497
ftsA	b0094	-0.579285	-1.06927	-1.7676	-3.02519	-3.00017	-2.896	-4.42373	-3.39599
ftsZ	b0095	-0.524732	-1.08004	-2.36402	-3.55013	-3.62945	-3.02274	-4.01961	-3.88866
lpxC	b0096	-0.434238	-0.949241	-1.26131	-1.04938	-1.34047	-1.10484	-2.1776	-1.44112
secM	b0097	-0.665181	-1.00584	-1.37163	-1.02882	-1.51401	-1.61861	-1.63026	-1.50771
secA	b0098	-0.831974	-1.2538	-1.99639	-1.99302	-2.46798	-2.37958	-2.88327	-2.38967
mutT	b0099	-0.0843366	0.0972891	0.104979	0.0537293	0.0697308	0.135054	-0.0566708	0.00208012
yacG	b0101	-0.207553	-0.256035	-0.539149	-0.374794	-0.18633	-0.271372	-0.589888	-0.297818
zapD	b0102	0.0722586	0.32891	0.330316	0.46193	0.395676	0.449028	0.24383	0.369229
coaE	b0103	0.12543	-0.212215	-0.645865	-0.986669	-1.41365	-1.74864	-2.47192	-2.22422
guaC	b0104	0.0332254	0.240395	0.292738	0.108338	0.13669	0.331841	0.0800569	0.352348
hofC	b0106	0.161303	0.247685	0.315656	0.38133	0.274718	0.27209	0.175737	0.309666
hofB	b0107	0.0863652	0.107003	0.0275532	0.134987	0.165151	0.168741	-0.0024461	0.0640638
ppdD	b0108	0.153445	-0.0511561	0.0930114	0.188652	0.280161	0.364201	-0.077331	0.251252
nadC	b0109	0.241637	0.272943	0.390245	0.304757	0.182763	0.358563	0.188004	0.108386
ampD	b0110	0.130944	0.308238	0.169571	0.208094	0.273472	0.19988	-0.0618816	0.231082
ampE	b0111	0.0568776	0.227113	0.221896	0.356181	0.126337	0.14948	0.0553118	0.245728
aroP	b0112	-0.0204039	0.243765	0.199986	0.21268	0.0794764	0.177362	0.153266	0.26327
pdhR	b0113	-0.447459	-0.261898	-0.566344	-0.619671	-0.909773	-1.21642	-1.24639	-1.13717
aceE	b0114	-0.831039	-1.11556	-1.47168	-1.61395	-2.09114	-1.98343	-2.68375	-2.87286
aceF	b0115	-1.03948	-1.17627	-1.27995	-1.61521	-1.72074	-1.81674	-2.55787	-2.22529
lpd	b0116	-0.204692	-0.65743	-1.56147	-1.81021	-2.4682	-1.96922	-2.80052	-2.77023
yacH	b0117	0.153597	0.257638	0.168316	0.195887	0.266845	0.292004	0.15137	0.297426
acnB	b0118	-0.667544	-1.25379	-1.92238	-2.05153	-2.38211	-2.38176	-3.04082	-2.87068
yacL	b0119	-0.113317	0.245582	-0.0103932	0.374313	0.245938	0.282239	-0.127661	0.210012
speD	b0120	0.000614381	0.0284188	-0.00816363	0.138139	0.11892	0.0224733	0.127525	0.0866514
speE	b0121	0.112367	0.135511	0.221209	0.29339	0.324767	0.22053	-0.00402016	0.147671
yacC	b0122	0.121609	0.0769487	-0.0557932	0.259007	0.0880542	0.29746	-0.025381	0.0033661
cueO	b0123	0.0627203	0.25107	0.111746	0.297652	0.166821	0.245551	0.140191	0.27124
gcd	b0124	0.0538392	0.271794	0.305681	0.170251	0.347807	0.181438	0.0768434	0.331731
hpt	b0125	-0.244372	-0.142792	-0.238756	-0.181226	-0.260608	-0.40431	-0.693116	-0.376128
can	b0126	0.013348	-0.0130398	-0.223017	-1.2018	-1.70127	-2.33632	-3.34567	-3.45787
yadG	b0127	0.0187799	0.29688	0.449647	0.304918	0.177159	0.311016	0.128214	0.324644
yadH	b0128	0.0483596	0.291384	0.162873	0.25545	0.360648	0.262778	0.192944	0.302392
yadI	b0129	-0.00986931	0.12032	0.0755785	0.100047	-0.00575044	0.146783	0.0845838	0.173243
yadE	b0130	-0.054968	-0.0714516	0.123768	0.0983571	0.103184	0.154693	0.035256	0.202185
panD	b0131	0.164725	0.473685	0.431059	0.48571	0.379697	0.457978	-0.216262	0.382496
rpnC	b0132	0.0893747	0.203918	0.142727	0.309698	0.177976	0.214116	0.250703	0.155565
panC	b0133	0.00281103	0.161125	0.139678	0.0985712	0.218105	0.174382	0.121333	0.0508168
panB	b0134	0.0890499	0.28757	0.228878	0.324098	0.354327	0.342659	0.270634	0.227408
yadC	b0135	0.0622701	0.163182	0.166563	0.250658	0.228141	0.180618	0.13589	0.310156
yadK	b0136	-0.0162432	0.143658	0.166856	0.195349	0.169131	0.18103	0.112833	0.253187
yadL	b0137	0.0776335	0.163518	0.221863	0.256829	0.263345	0.266082	0.181106	0.320789
yadM	b0138	0.0583949	0.18993	0.214239	0.25866	0.245668	0.212611	0.178198	0.304028
htrE	b0139	0.0339849	0.170567	0.169568	0.216204	0.182708	0.19639	0.113526	0.239807
yadV	b0140	-0.136061	-0.051388	-0.0823315	0.00600994	-0.00984774	-0.0162155	-0.0619892	0.0121604
yadN	b0141	0.158684	0.235652	0.228011	0.257547	0.251774	0.203273	0.193624	0.280147
folK	b0142	-0.118277	-0.194935	-0.546241	-1.1549	-1.95152	-2.32966	-2.78802	-3.61742
pcnB	b0143	-0.105081	0.0672007	-0.157673	-0.404624	-0.365154	-0.649888	-0.847708	-0.88465
gluQ	b0144	-0.0172023	0.156709	0.374484	0.212586	0.287153	0.0650833	0.127436	0.399575
dksA	b0145	-0.436059	-0.298153	-0.524066	-0.654058	-0.771812	-0.90954	-0.990861	-1.6647
sfsA	b0146	0.129748	0.432777	0.357147	0.526592	0.509894	0.309289	0.254234	0.392191
thpR	b0147	0.0498977	0.260437	0.193281	0.232787	0.20243	0.212973	0.157517	0.226558
hrpB	b0148	-0.0114186	0.111741	0.106054	0.251654	0.145246	0.0942715	0.0944803	0.195483
mrcB	b0149	0.186236	0.32617	0.241664	0.101074	0.187139	0.168681	-0.0171367	0.0786285
fhuA	b0150	-0.0224152	0.128611	0.165522	0.214341	0.193832	0.147958	0.110212	0.1976
fhuC	b0151	0.315116	0.541388	0.429087	0.418208	0.374279	0.224458	0.316979	0.34971
fhuD	b0152	-0.200863	0.0841948	0.298936	0.0764379	0.104925	0.31782	0.197685	0.119128
fhuB	b0153	0.0942491	0.242266	0.140087	0.248308	0.236134	0.291224	0.147392	0.185508
hemL	b0154	-0.0546905	-0.237099	-1.01107	-1.4643	-2.2431	-1.94967	-2.67934	-2.4449
clcA	b0155	-0.0668381	0.0888812	0.111214	0.209845	0.0991238	0.157396	0.0626512	0.126198
erpA	b0156	-0.724993	-0.508014	-1.33287	-1.92303	-1.74471	-2.70045	-3.6663	-2.15314
yadS	b0157	0.0311942	-0.0251232	0.0602725	0.0977301	0.201333	-0.0123445	0.0753926	0.34971
btuF	b0158	-0.168855	0.185473	0.18906	0.0899687	0.0718528	0.119461	0.0674261	0.200008
mtn	b0159	-0.427836	-0.257381	-0.646882	-1.38195	-1.51774	-1.81833	-3.10137	-2.6816
dgt	b0160	0.0471198	0.163834	0.187868	0.166959	0.121528	0.192151	0.12267	0.173444
degP	b0161	0.294648	-0.110266	-0.632549	-0.955728	-1.40224	-1.57477	-1.99581	-2.06488
cdaR	b0162	0.167928	0.279954	0.262999	0.502255	0.37943	0.329046	0.189648	0.404836
yaeH	b0163	-0.161321	0.0055519	0.0228873	0.209591	0.0555397	0.116404	-0.156261	0.302856
yaeI	b0164	0.0349808	0.365579	0.237077	0.274758	0.453631	0.247686	0.195558	0.248178
dapD	b0166	0.145949	0.0572663	-0.376687	-1.11883	-2.73101	-2.80062	-3.27342	-3.34077
glnD	b0167	0.0305241	-0.178803	-0.458328	-0.801355	-1.12603	-1.57025	-2.2428	-2.31333
map	b0168	-0.394643	-0.763874	-1.46973	-2.19456	-2.39603	-3.19078	-3.32012	-3.29035
rpsB	b0169	-1.79657	-2.61185	-3.13203	-2.97073	-3.76578	-2.55409	-4.2252	-4.21454
tsf	b0170	-0.762724	-1.62244	-2.8384	-2.47323	-2.60531	-2.87038	-3.21173	-2.71009
pyrH	b0171	-0.593732	-1.47128	-2.51352	-2.50065	-2.87301	-3.60064	-3.53406	-3.76733
frr	b0172	-0.70054	-1.1935	-2.11918	-1.78503	-2.83686	-3.1435	-3.54231	-2.9956
dxr	b0173	0.152218	-0.77884	-1.53467	-2.41051	-3.17956	-3.12345	-3.30456	-3.2939
ispU	b0174	-0.70129	-1.77105	-3.00248	-2.5332	-2.8023	-3.31825	-3.76326	-2.58754
cdsA	b0175	-1.14182	-2.22791	-3.44849	-2.86532	-3.687	-3.05777	-2.63895	-3.3249
rseP	b0176	0.243803	-1.2571	-2.1031	-2.88679	-3.6976	-2.77133	-3.39917	-3.06294
bamA	b0177	0.230846	-0.168025	-1.29091	-2.16844	-2.94162	-3.27595	-4.02958	-3.75816
skp	b0178	0.132933	-0.367641	0.021394	-0.439403	-0.445955	-0.362293	-0.477192	-0.486299
lpxD	b0179	-0.036961	-0.456086	-1.24698	-1.82803	-2.33198	-2.10295	-2.5514	-2.94921
fabZ	b0180	-0.692813	-1.49005	-2.27373	-2.963	-3.37811	-3.39525	-3.63411	-4.20842
lpxA	b0181	-0.667473	-1.82029	-2.63026	-3.01997	-3.23006	-3.07727	-3.27444	-3.26378
lpxB	b0182	-0.895356	-1.63057	-2.3826	-2.76466	-2.66894	-2.44757	-2.97791	-3.00847
rnhB	b0183	-0.49865	-0.566668	-0.820753	-0.872342	-0.747215	-0.898032	-1.09094	-0.751817
dnaE	b0184	-1.75196	-2.26916	-3.04836	-3.1252	-3.20418	-3.28052	-3.64388	-2.82445
accA	b0185	-0.87303	-2.45093	-3.41668	-2.82409	-3.14882	-2.82893	-3.18334	-3.0233
ldcC	b0186	0.115777	0.296807	0.256763	0.379383	0.260786	0.296499	0.221924	0.320403
yaeR	b0187	0.0438003	0.248627	0.112357	0.222994	0.333545	0.168919	0.0161437	0.396954
tilS	b0188	0.0600395	0.157091	-0.16285	-0.589501	-1.18238	-1.77511	-2.55709	-2.25693
rof	b0189	0.388465	0.434761	0.546043	0.20377	0.435859	0.287476	0.347167	0.47913
yaeQ	b0190	0.152911	0.183864	0.316333	0.328028	0.179444	0.229603	0.313185	0.182596
arfB	b0191	0.30154	0.312783	0.311122	0.341657	0.201488	0.155686	0.00475922	0.316347
nlpE	b0192	0.210341	0.277116	0.317385	0.472085	0.446122	0.47729	0.236864	0.385849
yaeF	b0193	0.162797	0.195037	0.269462	0.283708	0.372089	0.251771	0.0918598	0.316347
proS	b0194	-0.622803	-1.56255	-2.35572	-2.87096	-2.84777	-3.32028	-3.61925	-3.26067
trmO	b0195	-0.0129837	0.0814926	0.151915	0.122423	0.104239	0.0730258	0.0814952	0.0892694
rcsF	b0196	0.156047	0.274015	0.142461	0.270393	0.181417	-0.0403394	0.112461	0.425681
metQ	b0197	-0.0392778	0.270654	0.191814	-0.0216049	0.152838	0.097328	-0.106875	0.0926947
metI	b0198	0.131123	0.124198	0.0447837	0.0150663	0.067389	0.141577	0.129731	0.214919
metN	b0199	0.0639505	0.125764	0.223298	0.0365499	-0.0194243	0.141741	-0.0680946	0.00253062
gmhB	b0200	-0.107475	-0.235488	-0.554727	-1.3262	-1.55362	-1.62158	-2.48216	-2.49303
rrsH	b0201	0.0586888	0.236965	-0.101188	0.162739	0.0452276	0.136342	0.00977773	0.154843
ileV	b0202	-0.389744	-0.168527	0.0413157	0.203398	0.51736	-0.0984155	-0.335561	-0.138492
alaV	b0203	-0.074242	0.0996688	-1.19572	0.0869883	0.25976	-0.304866	-0.386187	-0.638565
rrlH	b0204	-0.224243	-0.0738675	-0.0197554	0.0477035	-0.110423	0.0908996	-0.000296315	0.0274339
rrfH	b0205	0.396078	0.569989	0.611631	0.865774	0.626542	0.304549	-0.748758	0.721331
aspU	b0206	-0.904317	0.491986	0.504716	0.491379	0.297235	-0.250419	-1.38619	-0.790568
dkgB	b0207	0.154212	0.309286	0.376273	0.356485	0.33414	0.270015	0.260703	0.283192
yafC	b0208	0.135932	0.353698	0.181338	0.280937	0.32178	0.226085	0.20478	0.320918
yafD	b0209	-0.104418	0.238587	0.17411	0.232799	0.211505	0.109027	0.0428417	0.108036
yafE	b0210	0.0923944	0.472141	0.503199	0.259847	0.318903	0.375137	0.327532	0.251515
mltD	b0211	0.17182	0.23447	0.187929	0.18506	0.231847	0.146945	0.244966	0.324244
gloB	b0212	0.363133	0.576989	0.438469	0.324634	0.558738	0.432069	0.485384	0.535466
yafS	b0213	-0.0228802	0.0943235	0.109029	-0.0548403	0.166021	0.146003	-0.00898978	0.176331
rnhA	b0214	0.0959148	-0.55467	-0.791859	-1.15875	-1.98469	-2.08429	-2.98232	-2.64386
dnaQ	b0215	-1.11983	-0.878805	-1.14459	-1.37343	-1.40721	-1.89672	-1.75009	-2.30648
aspV	b0216	-0.277775	0.481098	0.363704	0.231378	0.035368	0.164619	0.0938055	0.0203979
yafT	b0217	0.163721	0.274459	0.350472	0.30193	0.316193	0.316346	0.323404	0.344258
yafV	b0219	0.0465711	0.321621	0.380612	0.401196	0.285639	0.350185	0.280846	0.331031
ivy	b0220	0.134051	0.307962	0.383174	0.233836	0.253491	0.421803	0.339676	0.432924
fadE	b0221	0.199899	0.346126	0.287486	0.328417	0.296996	0.345191	0.227952	0.380391
gmhA	b0222	0.267534	0.30541	-0.231643	-0.143146	-0.430663	-0.539225	-0.998608	-0.866645
yafJ	b0223	0.494251	0.545697	0.62812	0.578256	0.552168	0.50936	0.640714	0.587305
dpaA	b0224	0.201066	0.282378	0.303947	0.389013	0.262399	0.283735	0.336	0.392414
yafQ	b0225	0.393341	0.429369	0.385682	0.272475	0.37997	0.397629	0.421167	0.489278
dinJ	b0226	0.113407	0.169612	0.206664	0.434885	0.333805	0.342645	0.354563	0.227155
yafL	b0227	0.222282	0.349666	0.343341	0.350151	0.292384	0.522924	0.343942	0.288538
rayT	b0228	0.140077	0.193746	0.265074	0.361469	0.361667	0.175846	0.249228	0.356919
dinB	b0231	0.202046	0.280773	0.263106	0.230241	0.267639	0.1961	0.114201	0.109758
yafN	b0232	-0.165299	-0.241561	-0.545515	-0.285887	-0.514339	-0.55759	-0.622264	-0.549472
yafO	b0233	0.067201	0.200695	0.180572	0.20472	0.177156	0.254454	0.169878	0.303468
yafP	b0234	0.219042	0.294353	0.284572	0.298366	0.231547	0.303614	0.238535	0.293954
pepD	b0237	0.042678	-0.0914758	-0.0775927	-0.0523444	-0.158468	-0.180789	-0.318971	-0.556712
gpt	b0238	0.140329	0.265428	0.231122	0.333261	0.401652	0.214901	0.206244	0.148682
frsA	b0239	0.172545	0.269895	0.186326	0.169049	0.30513	0.172622	0.177859	0.195623
phoE	b0241	0.0737259	0.178303	0.202297	0.213941	0.184511	0.225956	0.156678	0.228726
proB	b0242	0.192847	0.308672	0.39515	0.285867	0.263088	0.291753	0.286216	0.221781
proA	b0243	0.179692	0.123119	0.217764	0.0944955	0.0800209	0.11306	0.12382	0.102681
thrW	b0244	-0.382364	0.745743	0.718547	0.183256	-0.29629	-0.184145	0.0782797	0.123702
ykfI	b0245	-0.0175618	0.129826	-0.0174447	0.122619	0.106963	0.206726	0.0755273	0.0208502
yafW	b0246	0.278096	0.340498	0.237751	0.303365	0.255236	0.332653	0.22786	0.434142
ykfG	b0247	0.378004	0.325	0.42603	0.438161	0.378026	0.292175	0.0892022	0.354475
yafX	b0248	0.305866	0.54373	0.352644	0.306278	0.410216	0.536987	0.329138	0.43789
ykfF	b0249	0.0484035	0.414246	-0.231643	-0.0664067	0.134478	0.0412365	-0.0305981	0.223553
ykfB	b0250	0.126143	0.311414	0.329502	0.330659	0.382354	0.597229	0.206244	0.387898
yafY	b0251	0.274653	0.344728	0.261231	0.430215	0.181757	0.23544	0.0929064	0.341564
yafZ	b0252	0.146781	0.437591	0.226397	0.364204	0.405518	0.299549	0.155941	0.376007
ykfA	b0253	0.262895	0.285381	0.380524	0.371651	0.264238	0.282023	0.295545	0.443805
perR	b0254	0.177547	0.385863	0.285577	0.214517	0.308337	0.240415	0.24151	0.328654
insI1	b0256	0.0105897	-0.0357162	0.0270208	0.0302275	0.0447934	0.0335112	0.0748427	0.15365
ykfC	b0258	0.170714	0.199546	0.276223	0.255521	0.256789	0.386101	0.311591	0.253918
insH1	b0259	-0.052815	0.0372845	-0.034519	-0.0183124	0.0316776	0.00819404	0.0142578	-0.0178595
mmuP	b0260	0.314747	0.376994	0.371681	0.369228	0.384066	0.477209	0.274326	0.355022
mmuM	b0261	0.307238	0.40722	0.347247	0.309936	0.382393	0.445203	0.344963	0.524596
afuC	b0262	0.276141	0.446058	0.359662	0.407259	0.340783	0.467391	0.465679	0.368457
insB2	b0264	0.219207	0.276157	0.265878	0.271684	0.298592	0.304732	0.253966	0.272764
insA2	b0265	0.313242	0.397268	0.359173	0.20676	0.27818	0.362682	0.295198	0.235728
yagB	b0266	0.0319754	0.11459	0.285861	0.287715	0.205513	0.237177	0.216111	0.277338
yagA	b0267	0.2891	0.470132	0.431526	0.541886	0.524248	0.434498	0.421867	0.499479
yagE	b0268	0.244845	0.279325	0.384042	0.299222	0.328993	0.508111	0.123296	0.214914
yagF	b0269	0.226568	0.259994	0.435041	0.38189	0.322854	0.385809	0.278485	0.284822
yagG	b0270	0.438607	0.423241	0.50866	0.440379	0.488512	0.406622	0.399283	0.378186
yagH	b0271	0.412892	0.528276	0.563729	0.519806	0.446858	0.560805	0.528285	0.418571
xynR	b0272	0.0558535	0.363126	0.253698	0.24959	0.233209	0.265539	0.160569	0.239373
argF	b0273	0.239199	0.321376	0.362169	0.321001	0.25061	0.298282	0.28476	0.27563
insB3	b0274	0.298402	0.361414	0.324294	0.368864	0.44271	0.405349	0.383778	0.327162
insA3	b0275	0.230923	0.378166	0.448531	0.299397	0.348362	0.435921	0.291107	0.328731
yagJ	b0276	0.333983	0.436864	0.509046	0.360269	0.434301	0.429049	0.4925	0.446979
yagK	b0277	0.282446	0.324233	0.393477	0.420944	0.380986	0.411031	0.386175	0.386187
yagL	b0278	0.179878	0.330109	0.390454	0.430621	0.386795	0.429248	0.405252	0.396538
yagM	b0279	0.190609	0.275703	0.362811	0.406634	0.356888	0.328864	0.351594	0.347801
yagN	b0280	0.306195	0.391549	0.377491	0.395781	0.399409	0.235797	0.405305	0.335609
intF	b0281	0.242974	0.306654	0.395167	0.376076	0.361225	0.373644	0.3914	0.425633
yagP	b0282	0.434772	0.476045	0.427767	0.475674	0.447529	0.510192	0.403444	0.3871
paoD	b0283	0.305565	0.408058	0.494927	0.364406	0.472705	0.351472	0.405226	0.383461
paoC	b0284	0.13424	0.336641	0.322321	0.203316	0.314845	0.307699	0.20895	0.315316
paoB	b0285	0.233092	0.501358	0.471305	0.443153	0.371396	0.373366	0.343919	0.386189
paoA	b0286	0.293681	0.331318	0.406841	0.325551	0.411904	0.309825	0.312656	0.358278
yagU	b0287	0.203887	0.238117	0.38841	0.329052	0.268779	0.306773	0.330022	0.293349
ykgJ	b0288	0.239061	0.362956	0.332932	0.389311	0.373475	0.356336	0.340549	0.278809
ecpE	b0289	0.314425	0.38479	0.303914	0.363614	0.200874	0.346335	0.404051	0.358271
ecpD	b0290	0.125381	0.223513	0.338599	0.33365	0.321061	0.295527	0.269126	0.255917
ecpC	b0291	0.284399	0.40426	0.361517	0.455717	0.388901	0.430997	0.449951	0.364108
ecpB	b0292	0.355629	0.406193	0.371651	0.27628	0.394865	0.282546	0.383666	0.397485
ecpA	b0293	0.267667	0.341929	0.41036	0.374978	0.374117	0.43092	0.367203	0.401791
matA	b0294	0.271766	0.365206	0.474758	0.470619	0.4106	0.392335	0.433077	0.406719
ykgL	b0295	0.341453	0.366302	0.386149	0.362937	0.353614	0.452824	0.342463	0.291372
ykgM	b0296	0.166626	0.361612	0.315647	0.347111	0.294547	0.349974	0.305275	0.340044
insE1	b0298	0.0435502	0.127263	0.231312	0.117318	0.154904	0.0643301	0.228092	0.101589
insF1	b0299	0.0508502	0.184277	0.207271	0.151994	0.190576	0.156174	0.203445	0.0713667
rclC	b0301	0.213739	0.3334	0.360752	0.400127	0.327821	0.371053	0.360253	0.356057
rclB	b0303	0.218862	0.319989	0.486374	0.471905	0.355136	0.428086	0.52478	0.467521
rclA	b0304	0.263551	0.318614	0.391672	0.398007	0.399551	0.405425	0.380275	0.369563
rclR	b0305	0.326938	0.37802	0.428699	0.436501	0.412471	0.36157	0.41371	0.394703
ykgE	b0306	0.382638	0.419492	0.467979	0.469753	0.424458	0.538313	0.459226	0.407071
ykgF	b0307	0.294306	0.393914	0.40656	0.35709	0.405175	0.369999	0.364194	0.350658
ykgG	b0308	0.106969	0.271523	0.317137	0.27603	0.303535	0.267374	0.163862	0.27674
ykgH	b0310	0.241256	0.221801	0.408072	0.366836	0.376042	0.344193	0.377229	0.310518
betA	b0311	0.309404	0.360015	0.311406	0.307016	0.437328	0.257824	0.284172	0.315923
betB	b0312	0.289273	0.381577	0.395275	0.467592	0.388511	0.369405	0.297403	0.303108
betI	b0313	0.121585	0.310816	0.420266	0.400776	0.459095	0.299268	0.484713	0.307922
betT	b0314	0.312136	0.461436	0.424227	0.454478	0.498222	0.429069	0.331925	0.345102
pdeL	b0315	0.195543	0.262684	0.324838	0.347373	0.284515	0.276661	0.308439	0.310804
yahB	b0316	0.288315	0.375268	0.456634	0.382628	0.371476	0.329503	0.349748	0.331836
yahC	b0317	0.109464	0.293717	0.285487	0.239216	0.168033	0.259131	0.352181	0.30517
yahD	b0318	0.371588	0.422177	0.463972	0.379319	0.384589	0.489695	0.393943	0.362015
yahE	b0319	0.320558	0.413984	0.482047	0.38317	0.413363	0.414867	0.394992	0.36646
yahF	b0320	0.284876	0.39101	0.492438	0.397458	0.407896	0.499709	0.405611	0.361693
yahG	b0321	0.309771	0.365116	0.470627	0.386312	0.414235	0.382404	0.37821	0.499231
yahH	b0322	0.118953	0.671375	0.406726	0.446104	0.443814	0.39703	0.327723	0.556936
yahI	b0323	0.196085	0.183137	0.279496	0.293639	0.204464	0.265021	0.252302	0.0453225
yahJ	b0324	0.374848	0.451591	0.477451	0.448221	0.450223	0.378361	0.473591	0.437562
yahK	b0325	0.324525	0.368183	0.45726	0.417098	0.434999	0.398751	0.407029	0.409599
yahL	b0326	0.249742	0.286554	0.386794	0.386432	0.343482	0.416793	0.372652	0.396811
yahM	b0327	0.272707	0.327116	0.433895	0.368809	0.426821	0.363978	0.354202	0.282012
yahN	b0328	0.232139	0.367987	0.363269	0.295359	0.28862	0.38659	0.336572	0.285148
yahO	b0329	0.309861	0.344413	0.494361	0.388768	0.342438	0.489752	0.454567	0.518263
prpR	b0330	0.353543	0.484083	0.499677	0.482359	0.465587	0.50657	0.447491	0.437942
prpB	b0331	0.107291	0.334737	0.386703	0.276366	0.435727	0.445114	0.300741	0.363334
prpC	b0333	0.351147	0.464546	0.54166	0.435772	0.406935	0.410515	0.351196	0.337506
prpD	b0334	0.397888	0.428858	0.403143	0.509558	0.463785	0.490835	0.384528	0.361302
prpE	b0335	0.267449	0.42493	0.426076	0.449523	0.372252	0.387011	0.356016	0.328731
codB	b0336	0.273868	0.30056	0.175382	0.286503	0.285896	0.268757	0.292685	0.293979
codA	b0337	0.0512548	0.204014	0.24615	0.0994246	0.153857	0.221533	0.144691	0.164128
cynR	b0338	0.322958	0.335448	0.380519	0.338711	0.287042	0.280472	0.307591	0.318248
cynT	b0339	0.397054	0.568767	0.648273	0.398784	0.519984	0.419124	0.416521	0.195447
cynS	b0340	0.353364	0.566948	0.254938	0.440478	0.379204	0.389757	0.493518	0.314514
cynX	b0341	0.359078	0.438102	0.572397	0.473851	0.512044	0.489317	0.411277	0.446415
lacA	b0342	0.191347	0.254031	0.374231	0.386425	0.287399	0.321598	0.350084	0.301497
lacY	b0343	0.264822	0.33679	0.380987	0.392397	0.330317	0.364509	0.329416	0.322528
lacZ	b0344	0.31332	0.356401	0.379471	0.431137	0.385036	0.326311	0.366696	0.377567
lacI	b0345	0.041187	0.185951	0.225958	0.108867	0.264765	0.214106	0.172848	0.138133
mhpR	b0346	0.53825	0.347052	0.476195	0.548492	0.487856	0.559042	0.461953	0.412738
mhpA	b0347	0.193602	0.438657	0.307589	0.436237	0.375508	0.313164	0.254057	0.267161
mhpB	b0348	0.287487	0.316533	0.42474	0.551644	0.391483	0.477438	0.311145	0.433085
mhpC	b0349	0.200476	0.339453	0.258348	0.315077	0.340742	0.356468	0.229204	0.254324
mhpD	b0350	0.269215	0.378862	0.464487	0.460818	0.272569	0.389835	0.288038	0.317171
mhpF	b0351	0.0830655	0.328329	0.351503	0.269074	0.287129	0.353568	0.0946037	0.18431
mhpE	b0352	0.255483	0.143623	0.385204	0.269094	0.38794	0.32946	0.441972	0.216667
mhpT	b0353	0.255363	0.362573	0.419432	0.353903	0.381083	0.248467	0.338766	0.249101
yaiL	b0354	0.168643	0.308659	0.360428	0.199342	0.358119	0.267417	0.221747	0.268929
frmB	b0355	0.175131	0.245089	0.306416	0.260275	0.171756	0.24371	0.188773	0.271283
frmA	b0356	0.4684	0.5549	0.511297	0.495226	0.517905	0.586861	0.422099	0.40549
frmR	b0357	0.193149	0.105474	0.180997	0.401781	0.212454	0.315458	0.255806	0.356773
yaiO	b0358	0.301328	0.340325	0.396564	0.396191	0.404918	0.390082	0.370596	0.390772
insC1	b0360	0.275871	0.184543	0.315905	0.328684	0.317207	0.347252	0.221374	0.298711
insD1	b0361	0.151928	0.16916	0.096985	0.125008	0.179876	0.192974	0.0951306	0.085718
yaiP	b0363	0.243352	0.408673	0.39525	0.377862	0.384135	0.468168	0.443046	0.410526
yaiS	b0364	0.208562	0.30891	0.432513	0.373839	0.399342	0.351671	0.404342	0.375008
tauA	b0365	0.202354	0.343663	0.353855	0.192353	0.208575	0.316549	0.235057	0.23625
tauB	b0366	0.131227	0.207766	0.46879	0.284172	0.293455	0.351528	0.21504	0.30438
tauC	b0367	0.173279	0.24928	0.410963	0.27942	0.389917	0.278064	0.298969	0.332564
tauD	b0368	0.369925	0.492453	0.51253	0.586064	0.566163	0.532647	0.474369	0.588818
hemB	b0369	-0.137642	-0.427022	-1.02448	-1.55239	-1.99032	-2.31211	-2.76338	-2.98719
insF2	b0372	0.0247956	0.121473	0.157305	0.124063	0.106907	0.148741	0.141021	0.0196548
insE2	b0373	0.189971	0.145491	0.253097	0.0413456	0.143	0.151991	0.211812	0.189387
iprA	b0375	0.160776	0.327997	0.426363	0.345933	0.281147	0.32401	0.379576	0.384059
ampH	b0376	0.286274	0.311829	0.406589	0.413455	0.380101	0.389774	0.362979	0.337193
sbmA	b0377	0.122223	0.219201	0.398553	0.391843	0.352144	0.403733	0.216728	0.335222
yaiW	b0378	0.354412	0.407294	0.295913	0.436598	0.393286	0.507392	0.391646	0.343685
yaiY	b0379	-0.228819	0.00578767	-0.0104505	0.292032	0.332989	0.33197	0.253651	0.0346768
yaiZ	b0380	-0.0764565	0.0935709	0.3853	0.316133	0.32844	0.360211	0.285138	0.120185
ddlA	b0381	0.085698	0.20441	0.239529	0.294141	0.377454	0.248298	0.250487	0.159844
iraP	b0382	0.277793	0.282069	0.375301	0.373116	0.376224	0.387263	0.372847	0.315089
phoA	b0383	0.25603	0.353658	0.470882	0.362696	0.353249	0.351964	0.31366	0.302541
psiF	b0384	0.270547	0.276258	0.172648	0.467735	0.554148	0.316288	0.418939	0.246792
dgcC	b0385	0.145183	0.171205	0.291805	0.35465	0.251807	0.237216	0.263714	0.225785
proC	b0386	0.0798915	0.142949	0.110858	0.0713275	0.134504	0.128681	-0.0597433	-0.0596462
yaiI	b0387	0.139272	0.0739954	0.125024	0.134109	0.0554217	0.129278	0.255661	0.123842
aroL	b0388	0.129541	0.0763082	0.00147685	0.333029	0.300629	0.122055	0.0233165	0.14125
yaiA	b0389	-0.0583985	0.0373259	0.211807	0.283358	0.0309811	0.17309	0.233611	0.0945208
aroM	b0390	0.306352	0.371026	0.429891	0.427164	0.348354	0.371605	0.359291	0.29811
ppnP	b0391	0.275436	0.284821	0.391436	0.460533	0.381003	0.398205	0.480511	0.355585
rdgC	b0393	0.200358	0.383951	0.242491	0.306547	0.296115	0.336905	0.368741	0.36423
mak	b0394	0.184585	0.23807	0.288317	0.345368	0.356243	0.324707	0.329628	0.354976
araJ	b0396	0.229155	0.328456	0.447231	0.451203	0.359574	0.321857	0.372981	0.350732
sbcC	b0397	0.248798	0.286533	0.414346	0.336112	0.392054	0.309609	0.29875	0.287727
sbcD	b0398	0.229876	0.312512	0.378735	0.331739	0.361129	0.373606	0.405383	0.347791
phoB	b0399	0.162125	0.306755	0.333381	0.271034	0.226964	0.372751	0.274411	0.177749
phoR	b0400	0.291803	0.275417	0.304663	0.320061	0.311459	0.0855853	0.202511	0.216298
brnQ	b0401	0.161866	0.276664	0.17224	0.200097	0.135751	0.0536191	-0.0107686	-0.338601
proY	b0402	0.305618	0.313448	0.369061	0.32845	0.390729	0.407852	0.445765	0.385282
malZ	b0403	0.132534	0.295724	0.253492	0.379509	0.258314	0.323505	0.231512	0.247925
acpH	b0404	0.278219	0.526939	0.286752	0.31929	0.423672	0.4784	0.144705	0.206809
queA	b0405	0.150016	0.430991	0.284093	0.395571	0.25484	0.343434	0.257295	0.192851
tgt	b0406	0.0848467	0.203321	0.189567	0.0315543	0.0122004	-0.0429648	-0.00202486	-0.138492
yajC	b0407	-0.406647	-0.748277	-0.590412	-1.33967	-1.62902	-1.26507	-2.13137	-1.4129
secD	b0408	-0.0382373	-0.319173	-0.709453	-1.08971	-1.79175	-1.86007	-2.84204	-2.81526
secF	b0409	-0.17835	-0.323508	-0.628455	-1.30708	-1.80277	-1.70299	-2.40868	-2.2217
yajD	b0410	0.163678	0.26384	0.40849	0.330255	0.259307	0.365316	0.0829987	0.267809
tsx	b0411	0.202967	0.378475	0.360935	0.363539	0.499746	0.308189	0.3361	0.323092
yajI	b0412	0.107644	0.259359	0.239903	0.315048	0.274782	0.407265	0.196507	0.422274
nrdR	b0413	0.22762	0.216142	0.0365981	-0.545761	-0.564315	-0.405475	-1.12448	-0.92847
ribD	b0414	-0.146249	-0.557301	-1.2442	-1.69016	-2.60055	-2.61769	-3.27927	-2.8948
ribE	b0415	-0.523923	-1.18609	-1.9338	-2.29696	-4.35074	-2.63996	-3.74876	-3.19378
nusB	b0416	-0.178132	-0.894849	-1.34746	-1.78175	-2.32713	-2.86581	-3.42829	-3.68773
thiL	b0417	0.10155	0.00338124	-0.384845	-1.02202	-1.79607	-1.99432	-2.988	-2.99621
pgpA	b0418	-0.207323	0.0315057	0.0371157	0.194397	-0.0796004	0.309475	-0.0107439	-0.0171607
yajO	b0419	0.124596	0.141051	0.155117	0.303528	0.411917	0.349537	0.297229	0.183897
dxs	b0420	0.490028	-0.757718	-1.67225	-2.73313	-2.79343	-3.15596	-3.28435	-3.31396
ispA	b0421	0.149824	-0.586654	-1.23254	-2.23584	-2.67854	-2.83156	-3.52254	-2.78675
xseB	b0422	0.107449	-0.161282	-0.892259	-0.944753	-1.09974	-1.58819	-1.65591	-1.59341
thiI	b0423	0.298916	0.420454	0.528049	0.364948	0.393963	0.371704	0.360263	0.504809
yajL	b0424	0.302755	0.359047	0.233374	0.386754	0.600916	0.330021	0.461245	0.221656
panE	b0425	0.280198	0.505517	0.625162	0.455012	0.615577	0.599905	0.543296	0.509558
yajQ	b0426	0.171073	-0.136455	0.38246	0.364535	0.126616	0.152546	0.197271	0.15429
yajR	b0427	0.271311	0.0170772	0.115882	0.0685607	0.0977022	0.0872428	-0.125072	-0.140338
cyoE	b0428	0.0606746	0.114636	0.0820388	-0.0539569	-0.0439129	0.0310668	-0.159651	-0.0953741
cyoD	b0429	0.29033	0.324635	0.192007	0.321454	0.0118324	0.140371	0.0906262	0.0839008
cyoC	b0430	0.243399	0.0201939	0.270309	-0.0104085	0.152203	-0.0729555	-0.0745705	-0.176878
cyoB	b0431	0.0108746	0.0443202	0.0289445	0.0647816	-0.207823	0.0470368	-0.39418	-0.277324
cyoA	b0432	0.337901	0.3902	0.236724	0.204344	0.164119	0.0668098	0.152748	0.0991066
ampG	b0433	0.138413	0.301701	0.351613	0.32113	0.306769	0.318562	0.268126	0.269963
yajG	b0434	0.234069	0.284863	0.410104	0.334163	0.302948	0.399586	0.271645	0.288538
bolA	b0435	-0.0131999	-0.103767	0.0969559	0.0469785	0.170485	0.0530285	0.0997768	-0.0168081
tig	b0436	-0.0232733	0.0557495	0.132038	0.191494	0.13079	0.0922993	-0.0633244	-0.0299476
clpP	b0437	-0.215421	0.0104533	-0.569916	-0.455667	-0.519901	-0.417301	-0.782661	-0.700814
clpX	b0438	-0.140168	-0.136416	-0.24618	-0.410427	-0.553021	-0.782914	-0.625776	-0.845957
lon	b0439	-0.0154166	-0.0258815	-0.343845	-0.573595	-0.864184	-0.974706	-1.19658	-1.47166
hupB	b0440	-0.0859491	-0.0867712	0.353563	-0.00670654	-0.0108876	0.133892	0.197392	-0.09823
ppiD	b0441	0.163483	0.303401	0.377115	0.30933	0.239927	0.400743	0.197769	0.372859
ybaV	b0442	0.24761	0.308048	0.343698	0.295469	0.477157	0.260925	0.507191	0.468044
fadM	b0443	0.281305	0.386981	0.308686	0.412711	0.44373	0.310494	0.453292	0.310283
queC	b0444	0.33937	0.393982	0.528854	0.577768	0.425445	0.418837	0.408599	0.428244
ybaE	b0445	0.0574134	0.181625	0.271523	0.226877	0.285874	0.23185	0.139326	0.128487
cof	b0446	0.142989	0.184705	0.397801	0.410855	0.222399	0.31456	0.181497	0.351612
decR	b0447	0.0521065	0.063626	0.216694	0.223226	0.359494	0.316203	0.127234	0.237084
mdlA	b0448	0.240891	0.372204	0.321224	0.436817	0.447695	0.445492	0.22325	0.416267
mdlB	b0449	0.117742	0.309298	0.352171	0.315872	0.359552	0.271941	0.238479	0.284692
glnK	b0450	0.0641284	0.267552	0.310327	0.32002	0.254142	0.288945	0.292674	0.258215
amtB	b0451	0.170196	0.309033	0.336404	0.350033	0.358928	0.329972	0.32769	0.275358
tesB	b0452	0.2392	0.440488	0.563744	0.532989	0.397155	0.528158	0.530324	0.4714
ybaY	b0453	0.189342	0.438215	0.536837	0.290331	0.489541	0.216458	0.573673	0.324909
ybaZ	b0454	0.199647	0.198825	0.324135	0.36077	0.254765	0.284495	0.273183	0.141241
ffs	b0455	-0.505047	-1.78365	-1.59	-3.80979	-2.41897	-3.13655	-6.10239	-2.76981
ybaA	b0456	0.192166	0.700653	-0.0458007	0.534252	0.264566	0.459972	0.498075	0.346179
pdeB	b0457	0.153194	0.24924	0.38832	0.332964	0.283888	0.184146	0.246365	0.310363
ylaC	b0458	0.194163	0.335358	0.3616	0.29992	0.374155	0.258779	0.403246	0.288371
maa	b0459	0.169724	0.292818	0.41942	0.378621	0.385297	0.358898	0.324882	0.273056
hha	b0460	0.0295938	0.0108595	0.0166368	0.16045	0.0891265	0.107892	0.0375713	0.0320858
tomB	b0461	0.187234	0.219243	0.314201	0.320864	0.337075	0.278855	0.283974	0.215895
acrB	b0462	0.15874	0.200519	0.297242	0.252764	0.253581	0.218149	0.207358	0.158359
acrA	b0463	0.253815	0.219206	0.274446	0.148951	0.133094	0.215032	0.17912	0.174492
acrR	b0464	0.182259	0.232006	0.451822	0.321358	0.36247	0.325528	0.271286	0.255196
mscK	b0465	0.0951096	0.148181	0.2911	0.23244	0.244267	0.174047	0.187119	0.268093
ybaM	b0466	0.267001	0.553387	0.0140689	0.116208	0.34002	0.348876	0.370093	0.456699
priC	b0467	0.136987	0.803823	0.540275	0.414865	0.665249	0.390874	0.554093	0.352317
ybaN	b0468	0.0320243	-0.195109	0.057475	-0.0037217	0.0400963	0.20667	0.065992	-0.0384598
apt	b0469	0.347459	0.239599	0.348597	0.139456	0.260697	0.310822	0.338705	0.380456
dnaX	b0470	-1.4408	-1.95877	-2.3135	-2.48989	-2.42512	-2.40162	-2.90803	-2.64409
ybaB	b0471	-0.0704039	0.0785246	0.153382	0.00954213	-0.0936281	-0.020164	0.0753926	-0.273947
recR	b0472	0.0545778	0.142589	0.294327	0.051269	0.184457	0.286317	0.106746	0.0160145
htpG	b0473	0.0812381	0.210312	0.316143	0.319367	0.39137	0.235087	0.136052	0.320171
adk	b0474	-1.6357	-2.55577	-3.09217	-2.8645	-3.43715	-2.52829	-3.80346	-2.99444
hemH	b0475	-0.23912	-0.504986	-1.36432	-1.95608	-2.21454	-2.68763	-2.59101	-2.80478
aes	b0476	0.0203948	0.356193	0.334838	0.408859	0.36197	0.330917	0.305385	0.191594
gsk	b0477	0.168159	0.229066	0.319021	0.240662	0.354906	0.319382	0.243819	0.275575
ybaL	b0478	0.0815911	0.160244	0.206563	0.221382	0.323137	0.229161	0.236767	0.154355
fsr	b0479	0.0620062	0.276074	0.230031	0.264613	0.262663	0.336617	0.290387	0.326594
ushA	b0480	0.141491	0.224603	0.446844	0.311009	0.240202	0.312498	0.242042	0.331861
ybaK	b0481	0.292809	0.0015413	0.196594	0.0922826	0.321688	0.351513	0.338705	0.406557
ybaP	b0482	-0.0862005	0.103067	0.102418	0.194932	0.0101301	0.262541	0.0855644	0.186568
ybaQ	b0483	-0.00649742	0.154117	0.348597	-0.00742734	0.0187519	0.207144	0.0932819	-0.0243084
copA	b0484	0.119639	0.346059	0.34706	0.347641	0.325749	0.363779	0.303854	0.229268
glsA	b0485	0.167454	0.197519	0.211715	0.316314	0.131131	0.215531	0.221398	0.151272
ybaT	b0486	-0.055383	0.275908	0.254475	0.310019	0.247721	0.326082	0.229039	0.196721
cueR	b0487	0.0170425	0.264482	0.130026	0.305097	0.117192	0.246443	0.0175648	0.0730757
ybbJ	b0488	0.284601	0.434608	0.543887	0.431013	0.493947	0.380378	0.384302	0.515389
qmcA	b0489	0.168363	-0.004387	0.311277	0.197302	0.214659	0.278395	0.235872	0.299175
fetA	b0490	0.142873	0.19616	0.358096	0.260051	0.37317	0.257055	0.284119	0.237022
fetB	b0491	0.235864	0.363272	0.475748	0.388426	0.409543	0.344296	0.407452	0.344788
cnoX	b0492	0.208846	0.263649	0.338119	0.317176	0.321129	0.4214	0.18912	0.244593
ybbO	b0493	0.264937	0.381381	0.531735	0.446172	0.478842	0.375252	0.344643	0.323516
tesA	b0494	0.185375	0.381718	0.432128	0.263323	0.349673	0.462157	0.341891	0.252321
ybbA	b0495	0.153348	0.380341	0.451811	0.422216	0.334528	0.528893	0.42773	0.389552
ybbP	b0496	0.194068	0.303702	0.371587	0.297352	0.311763	0.362898	0.366397	0.263347
rhsD	b0497	0.155006	0.172242	0.317166	0.307484	0.285325	0.278442	0.324135	0.285054
ybbC	b0498	0.0492725	0.235614	0.417176	0.585495	0.286656	0.364967	0.313632	0.389767
ylbG	b0502	0.241744	0.450687	0.326838	0.321099	0.318456	0.331065	0.168364	0.353625
selU	b0503	0.159172	0.375919	0.360935	0.390957	0.261948	0.221174	0.281893	0.332921
allS	b0504	0.179556	0.132937	0.276581	0.237257	0.365911	0.15953	0.342116	0.20094
allA	b0505	0.182916	0.360043	0.508321	0.50732	0.583169	0.317941	0.464495	0.434753
allR	b0506	-0.0666865	0.0886685	0.217621	0.144724	0.0839858	0.0624331	0.0348683	0.0684133
gcl	b0507	0.235992	0.27679	0.396032	0.399817	0.373758	0.371983	0.343493	0.309245
hyi	b0508	0.132414	0.275453	0.358157	0.327839	0.287422	0.304108	0.314614	0.28915
glxR	b0509	0.0558204	0.155293	0.268726	0.259168	0.281255	0.252119	0.21345	0.179233
ybbW	b0511	0.136236	0.229869	0.349418	0.285788	0.306218	0.284851	0.284549	0.293523
allB	b0512	0.0718895	0.198652	0.303578	0.3049	0.395433	0.323342	0.377418	0.281188
ybbY	b0513	0.151451	0.228152	0.291354	0.253909	0.267568	0.259859	0.257988	0.194499
glxK	b0514	0.194031	0.276225	0.31435	0.329686	0.292034	0.344733	0.295172	0.245446
allE	b0515	0.126367	0.184135	0.305945	0.296759	0.288673	0.319849	0.31655	0.258651
allC	b0516	0.174817	0.255715	0.388829	0.373178	0.352697	0.344882	0.293412	0.264993
allD	b0517	0.106809	0.224152	0.332887	0.292493	0.294347	0.303201	0.304605	0.248622
fdrA	b0518	0.252791	0.2495	0.405272	0.403294	0.328458	0.359797	0.298337	0.298161
ylbF	b0520	0.15099	0.277861	0.237236	0.363132	0.319261	0.157971	0.308885	0.258341
ybcF	b0521	0.212959	0.364895	0.115874	0.425754	0.480099	0.479146	0.38644	0.306435
purK	b0522	0.0886473	0.269854	0.365652	0.240706	0.207265	0.30354	0.334387	0.0961839
purE	b0523	0.203646	0.145491	0.320028	0.260299	0.187508	0.504663	0.137238	0.438097
lpxH	b0524	-0.679565	-1.44111	-1.79791	-2.61526	-3.20702	-2.98537	-3.27927	-3.36377
ppiB	b0525	-0.447459	-0.812101	-1.05733	-1.73785	-1.87596	-2.23097	-2.58538	-2.40188
cysS	b0526	-0.998846	-2.32177	-3.10901	-3.57748	-3.71559	-3.54008	-3.73063	-3.94778
ybcI	b0527	0.0497578	0.0400686	0.220255	0.247354	0.245014	0.152325	0.0735865	0.124419
ybcJ	b0528	0.47854	0.318793	0.249994	0.461921	0.323606	0.161351	0.312745	0.0102438
folD	b0529	-0.257144	-0.493679	-1.18343	-1.74854	-2.03231	-2.60683	-3.37389	-3.51365
sfmA	b0530	0.166373	0.238042	0.346902	0.328474	0.316281	0.353647	0.390015	0.270882
sfmC	b0531	0.0917428	0.16223	0.257118	0.249395	0.237695	0.234698	0.240066	0.2155
sfmD	b0532	0.116299	0.205168	0.3106	0.288013	0.281714	0.271378	0.270519	0.221798
sfmH	b0533	0.146264	0.226917	0.318112	0.323182	0.301038	0.298441	0.319816	0.268666
sfmF	b0534	0.0602986	0.140613	0.262306	0.260461	0.237874	0.242199	0.232005	0.196905
fimZ	b0535	0.108614	0.179864	0.296291	0.304865	0.261095	0.280096	0.328403	0.251701
argU	b0536	-0.757692	-1.98942	-3.00728	-4.89692	-5.53669	-3.77622	-5.51967	-5.73141
intD	b0537	0.111086	0.2588	0.262535	0.17931	0.321449	0.247774	0.291642	0.240495
insE3	b0540	-0.0119063	0.071096	0.118591	0.0728322	0.106834	-0.0260805	0.113045	0.218167
insF3	b0541	0.0384739	0.107353	0.22486	0.216316	0.18421	0.138845	0.129599	0.0471906
emrE	b0543	0.0639322	0.178981	0.326062	0.387755	0.341575	0.271325	0.382337	0.279961
ybcK	b0544	0.0539632	0.120012	0.341142	0.298362	0.29237	0.266809	0.36149	0.27989
ybcL	b0545	0.0848728	0.0829338	0.29125	0.275446	0.283763	0.241807	0.258961	0.251755
ybcM	b0546	0.135521	0.13384	0.32802	0.280832	0.294265	0.300835	0.34519	0.27332
ybcN	b0547	0.00652022	0.113214	0.0882321	0.159876	0.139206	0.111605	0.192254	0.124569
ninE	b0548	0.194693	0.261689	0.0987466	0.161545	0.246002	0.263629	0.197789	0.338189
ybcO	b0549	0.371888	0.328899	0.36563	0.299875	0.351809	0.208494	0.3292	0.295348
rusA	b0550	0.203312	0.315621	0.391023	0.267772	0.250599	0.240591	0.261648	0.315901
quuD	b0551	0.0143353	0.166057	0.278698	0.282238	0.295347	0.257217	0.237098	0.260365
insH2	b0552	0.0335613	-0.0561395	-0.056525	0.00573057	-0.0203947	-0.00220016	0.054276	-0.0379345
essD	b0554	-0.0682287	0.0934103	0.0766299	0.177414	0.160962	0.23689	0.125871	0.0278463
rrrD	b0555	0.133632	0.193486	0.178368	0.2074	0.284578	0.222701	0.244536	0.248302
rzpD	b0556	0.0351181	0.163664	0.315858	0.244764	0.19498	0.264116	0.206329	0.0999866
borD	b0557	0.0449154	0.135571	0.209793	0.251863	0.237738	0.227659	0.279583	0.233485
ybcV	b0558	0.0799157	0.330994	0.423673	0.312014	0.356321	0.359875	0.421167	0.397823
ybcW	b0559	0.00650988	0.212332	0.378898	0.233857	0.284961	0.251413	0.279208	0.255022
nohD	b0560	-0.0780901	-0.0581573	0.102618	0.173693	0.223878	0.165369	0.153326	0.213675
tfaD	b0561	0.128813	0.146365	0.269122	0.233924	0.313055	0.193081	0.362785	0.247214
tfaX	b0563	-0.101971	-0.0936015	0.09384	0.182311	0.128055	0.171686	0.152622	0.0217786
appY	b0564	0.0547134	0.0406514	0.395956	0.193181	0.186571	0.234584	0.408558	0.329478
ompT	b0565	0.110523	0.230732	0.399516	0.329771	0.331566	0.337243	0.380587	0.338467
envY	b0566	0.0686733	0.218577	0.32173	0.285971	0.295146	0.238808	0.271531	0.162314
ybcH	b0567	-0.160682	-0.0263344	0.0763914	0.0151368	0.213182	0.127406	0.126533	0.0266897
nfrA	b0568	0.121367	0.241871	0.359024	0.268295	0.245987	0.291528	0.248249	0.163818
nfrB	b0569	0.0297606	0.139187	0.22533	0.189376	0.2292	0.232858	0.182099	0.134609
cusS	b0570	0.122505	0.227266	0.383311	0.371851	0.323103	0.318005	0.310545	0.229348
cusR	b0571	0.188583	0.2182	0.377757	0.395186	0.378824	0.288312	0.229956	0.205801
cusC	b0572	0.054276	0.151828	0.312512	0.198597	0.240544	0.212658	0.190723	0.19125
cusF	b0573	0.00379052	0.0769487	0.334177	0.198079	0.310519	0.246701	0.23818	0.174778
cusB	b0574	0.00981046	0.0938225	0.260073	0.222542	0.161144	0.185927	0.221803	0.134029
cusA	b0575	0.121517	0.25449	0.344924	0.295732	0.321423	0.318424	0.325953	0.295264
pheP	b0576	0.0366855	0.0814268	0.27184	0.191703	0.321072	0.335264	0.15514	0.191631
ybdG	b0577	0.103518	0.198364	0.281618	0.278826	0.322974	0.206078	0.269841	0.261589
nfsB	b0578	0.095683	0.282965	0.251198	0.353338	0.439409	0.2869	0.263139	0.250484
ybdF	b0579	-0.0921648	-0.101875	-0.0631176	0.0464376	0.104504	-0.0515033	-0.00388494	0.0850093
ybdJ	b0580	-0.183322	-0.210109	0.501659	-0.00710768	0.122465	0.131897	0.0736452	-0.00843337
ybdK	b0581	-0.0095199	0.0200705	0.252665	0.102044	0.156189	0.120817	-0.0211349	0.120642
insL2	b0582	0.0070928	0.243583	0.286954	0.280304	0.28437	0.258943	0.294022	0.251083
entD	b0583	-0.0929341	0.102271	0.0036287	0.202459	0.163264	0.260625	0.143267	0.0786353
fepA	b0584	0.0234357	0.119675	0.249963	0.234544	0.33759	0.208444	0.263327	0.297085
fes	b0585	-0.176122	0.188417	0.265032	0.137526	0.268935	0.100047	0.148106	0.0326595
entF	b0586	-0.00335871	0.0147574	0.201329	0.138185	0.200964	0.210426	0.17151	0.0937486
fepE	b0587	0.091149	0.200886	0.317153	0.287661	0.305884	0.264335	0.209968	0.199563
fepC	b0588	0.268757	0.298571	0.519312	0.438488	0.465326	0.483887	0.407092	0.403535
fepG	b0589	-0.123523	0.0735953	0.104218	0.0609147	0.0495556	0.167248	0.0275036	-0.0274281
fepD	b0590	0.0173213	0.222733	0.247398	0.0863037	0.197401	0.181753	0.122005	0.226566
entS	b0591	0.00773527	0.0747309	0.124652	0.139407	0.279223	0.172355	0.142088	0.019001
fepB	b0592	0.0555489	0.240085	0.288433	0.162449	0.230251	0.231618	0.212468	0.173861
entC	b0593	-0.158575	-0.0864703	0.0966701	0.0292728	0.195817	0.0705069	-0.0255507	0.0209466
entE	b0594	-0.0291905	0.158964	0.343928	0.185701	0.184033	0.213868	0.0759451	0.149533
entB	b0595	-0.0851478	0.115663	0.143619	0.186234	0.288787	0.167126	0.235934	0.138358
entA	b0596	-0.0987204	-0.0599692	0.0284251	0.190385	0.0760583	0.117284	0.225758	0.0220487
entH	b0597	-0.0767276	0.38742	0.244688	0.233714	0.286378	0.449812	0.175149	0.397804
cstA	b0598	-0.00874438	0.170058	0.289006	0.196085	0.241254	0.247665	0.061783	0.217409
hcxA	b0599	0.0146001	0.180447	0.203096	0.227771	0.166692	0.251852	0.171365	0.198968
ybdL	b0600	-0.0169177	0.122299	0.122784	0.129429	0.11542	0.14678	-0.0819154	-0.0515853
ybdM	b0601	0.157656	0.210336	0.237122	0.230562	0.351568	0.256427	0.259024	0.261032
ybdN	b0602	-0.159507	-0.0390437	0.046716	0.0304258	0.0682477	0.0977207	0.0170542	0.00778662
ybdO	b0603	-0.0589565	0.0735077	0.263997	0.224246	0.210031	0.220602	0.218251	0.142861
dsbG	b0604	-0.0172235	0.174045	0.220179	0.174705	0.265297	0.226505	0.245508	0.177917
ahpC	b0605	-0.135521	-0.144405	0.0681683	-0.135349	0.0543541	-0.118767	0.154761	-0.0686505
ahpF	b0606	0.0653279	0.0560929	0.159073	0.197322	0.113379	0.0908793	0.0568465	0.105296
uspG	b0607	0.0162955	0.0723138	0.151399	0.06751	0.0997349	0.112613	0.233244	0.106154
ybdR	b0608	0.0124038	0.140189	0.288135	0.253264	0.244212	0.261195	0.179915	0.176206
rnk	b0610	0.0779169	0.152818	0.360389	0.268293	0.385332	0.377633	0.270203	0.245841
rna	b0611	0.0228777	0.18454	0.309447	0.319038	0.143386	0.161539	0.199012	0.12262
citT	b0612	0.073765	0.278771	0.345344	0.321372	0.312484	0.267965	0.257322	0.251505
citG	b0613	-0.120511	0.0463996	0.117522	0.119297	0.00686463	0.0956716	-0.0300437	-0.0392474
citX	b0614	-0.20842	0.0518702	0.00303529	-0.0224845	0.0645329	0.0201729	-0.17449	0.0922072
citF	b0615	0.0054329	0.0455578	0.124908	-0.0175354	0.0732836	0.0673092	0.0500085	0.0742215
citE	b0616	-0.177663	-0.0386644	0.127916	0.160863	0.103319	0.115266	0.165575	0.0639148
citD	b0617	-0.0625965	0.410582	0.431779	0.41681	0.29585	0.328268	0.555069	0.296118
citC	b0618	-0.037417	0.108553	0.173174	0.233387	0.190719	0.194481	0.183699	0.179166
dpiB	b0619	-0.00060476	0.0561381	0.164191	0.184344	0.203907	0.201635	0.21273	0.168343
dpiA	b0620	-0.141517	-0.0024575	0.163472	0.0287223	0.0615283	0.172835	0.0817989	0.0554297
dcuC	b0621	0.048975	0.182614	0.2876	0.219899	0.186011	0.235755	0.152067	0.174428
pagP	b0622	-0.0820731	0.0756859	0.164689	0.098635	0.139167	0.132391	0.0821667	0.206589
cspE	b0623	0.326296	0.133532	0.131964	0.230651	0.301667	0.463277	0.353661	0.342557
crcB	b0624	-0.0273754	0.214099	0.46006	0.422622	0.376669	0.0853557	0.119512	0.297428
tatE	b0627	-0.260628	-0.0497231	0.0880695	-0.12273	0.105554	-0.145596	0.107059	0.244546
lipA	b0628	-0.443169	-0.987237	-1.34337	-2.13928	-2.43183	-3.09732	-3.82767	-4.00223
ybeF	b0629	-0.104467	-0.0588852	0.159342	0.0865383	0.0574391	0.147541	0.0964297	0.0943951
lipB	b0630	-0.365614	-0.437596	-0.750513	-0.964182	-1.24921	-1.64373	-2.13955	-2.42899
ybeD	b0631	-0.485527	-1.01402	-1.78746	-2.47065	-2.66985	-3.87602	-3.57883	-3.47507
dacA	b0632	0.0688648	0.178517	0.178593	0.0832695	0.292613	0.205597	0.0779717	0.176032
rlpA	b0633	0.0410947	0.118943	0.262047	0.186094	0.246047	0.28878	0.0386326	0.191978
mrdB	b0634	0.161866	0.191941	-0.513327	-1.3759	-2.31611	-2.44097	-3.37364	-2.99799
mrdA	b0635	0.231379	0.00568262	-0.512784	-1.77327	-2.42885	-2.47119	-3.39322	-2.99554
rlmH	b0636	-0.177002	-0.364278	-0.473257	-0.283484	-0.794396	-0.960912	-1.59264	-1.48801
rsfS	b0637	0.37667	0.0594005	-0.418583	-0.661455	-1.10084	-0.605533	-1.48479	-1.53128
cobC	b0638	-0.324177	-0.248729	-0.13985	-0.132622	-0.113407	-0.189152	-0.133622	-0.233148
nadD	b0639	-0.120086	-0.447969	-0.804658	-1.77371	-2.43611	-2.85343	-3.42808	-3.23156
holA	b0640	-1.50859	-2.09298	-2.65756	-2.74771	-3.13549	-2.67572	-3.19482	-3.0353
lptE	b0641	-1.20226	-2.35027	-3.18999	-2.72172	-3.24547	-3.1251	-4.38045	-2.98513
leuS	b0642	-0.879178	-2.04707	-2.97667	-3.59379	-3.70063	-3.39393	-4.26381	-4.01654
ybeL	b0643	-0.437539	-0.0949167	-0.13745	0.039211	-0.0599756	0.0211133	0.0232643	-0.0448388
ybeQ	b0644	-0.118871	0.0327182	0.158051	0.106959	0.15911	0.170642	0.0267077	0.0878026
ybeR	b0645	-0.066631	0.0459662	0.210603	0.152722	0.166435	0.162091	0.15322	0.125015
djlB	b0646	-0.0575071	0.0347079	0.175261	0.165213	0.180694	0.145534	0.168898	0.123004
ybeT	b0647	-0.146349	-0.0680336	0.124403	0.114007	0.169136	0.0594052	0.10201	0.0997727
ybeU	b0648	-0.235025	-0.105051	0.0865515	0.0371594	0.0354737	0.0206767	0.0342141	0.00242225
djlC	b0649	-0.133602	-0.0157072	0.129053	0.0966373	0.147774	-0.0227441	-0.0429696	0.0246487
hscC	b0650	-0.113567	0.0763793	0.109172	0.0749686	0.152634	0.140715	0.115193	0.164244
rihA	b0651	-0.0192513	0.0531498	0.19721	0.13213	0.192646	0.235555	0.150354	0.211021
gltL	b0652	-0.118545	0.211562	0.33658	0.0732351	0.30081	0.220407	0.0461973	0.250217
gltK	b0653	0.055041	0.00513378	0.139678	0.135206	0.285404	0.394118	0.16878	0.349362
gltJ	b0654	-0.0124446	0.154018	0.366213	0.15341	0.167111	-0.057872	0.193843	0.286501
gltI	b0655	-0.239463	-0.0371988	0.108133	0.137165	0.160146	0.165866	0.108191	0.131803
insH3	b0656	0.010208	0.00310467	0.0385187	0.0839755	0.0866768	0.025121	0.00553491	-0.00137328
lnt	b0657	0.0243442	-0.75155	-1.40139	-2.7379	-2.77506	-2.63351	-3.26545	-3.23114
ybeX	b0658	-1.16061	-0.904785	-0.823108	-1.01905	-1.38904	-1.23763	-1.27661	-1.35522
ybeY	b0659	-0.810355	-1.1725	-1.60924	-2.16161	-2.88182	-2.16644	-3.63924	-3.35295
ybeZ	b0660	-0.243547	-0.262565	-0.60718	-0.796008	-0.849503	-0.986936	-1.14642	-1.17209
miaB	b0661	-0.0159448	0.076184	0.252825	0.104755	0.173323	0.251227	0.265081	0.162814
ubiF	b0662	-0.246004	-0.294738	-0.629004	-0.81524	-1.38081	-1.65252	-2.1597	-2.42564
glnX	b0664	-1.55639	-0.0605548	-0.0404453	0.102336	-0.354842	0.785561	-0.716336	0.557355
glnV	b0665	0.680645	1.26959	1.38924	0.16945	1.59679	1.97197	0.935741	1.20943
metU	b0666	-0.0144999	0.311414	-0.568941	-0.608157	-4.68331	-1.53053	-0.965856	-0.0706762
glnW	b0668	-1.51843	-2.15187	-3.03222	-0.551574	-1.43235	-2.25684	-2.22269	-3.21203
glnU	b0670	-3.92985	-2.75594	-2.6363	-2.85608	-7	-1.86092	-1.82676	-2.23114
leuW	b0672	-0.266887	-0.607549	-1.29526	-1.51505	-3.50274	-1.93492	-1.1638	-1.15314
metT	b0673	1.15761	-0.948586	-2.05133	-2.27112	-7	-6	-2.82676	-1.8161
asnB	b0674	-0.162606	-0.0688179	0.0126374	0.151915	0.0937622	0.100011	0.0628354	0.0372396
umpH	b0675	-0.0369471	0.0696597	0.142625	0.198753	0.289062	0.202799	0.186519	0.0219706
nagC	b0676	0.0900008	0.201471	0.185207	0.260733	0.191272	0.127376	0.143083	0.0774939
nagA	b0677	-0.441358	-0.347247	-0.220781	-0.327712	-0.440221	-0.478093	-0.559849	-0.628663
nagB	b0678	-0.0287906	0.172601	0.206257	0.16216	0.153857	0.0548669	0.182933	0.0187244
nagE	b0679	-0.0884552	-0.00441885	0.156484	0.151205	0.10244	0.173608	0.0824169	0.132264
glnS	b0680	-1.10908	-2.21851	-3.20871	-3.3314	-3.65388	-3.54729	-3.94807	-4.06294
chiP	b0681	-0.2373	0.0116896	0.0044732	0.0267983	0.142688	0.00975781	-0.0237194	-0.0484725
chiQ	b0682	-0.44785	-0.228136	-0.361257	-0.175632	0.0465979	-0.0636501	-0.0784036	-0.225288
fur	b0683	-0.272962	-0.374926	-0.624975	-0.596084	-0.783309	-0.915349	-1.29374	-1.11427
fldA	b0684	0.358363	-0.475195	-1.62359	-2.09205	-2.47117	-2.84821	-3.19738	-3.09557
ybfE	b0685	-0.527973	-0.127504	-0.0178775	0.0320552	-0.0683379	0.00622342	0.158133	-0.119418
ybfF	b0686	-0.345307	-0.0867336	-0.116602	-0.168309	-0.178312	0.0151162	-0.205045	-0.313088
seqA	b0687	-0.836795	-1.24162	-1.53826	-1.78314	-1.75072	-2.14837	-2.40878	-2.61257
pgm	b0688	-0.128121	0.0554901	0.0996075	0.0925573	0.0876687	-0.00297622	-0.00143073	-0.105321
ybfP	b0689	-0.0946817	0.00646156	0.0879472	0.120372	0.167669	0.168282	0.0620864	0.0171126
potE	b0692	-0.084336	-0.00976497	0.196363	0.0929032	0.160582	0.16861	0.0813751	0.0445704
speF	b0693	-0.126337	0.00676905	0.16236	0.12242	0.0793356	0.127161	0.0351924	0.0545911
kdpE	b0694	-0.0375083	-0.0807722	0.140664	0.113672	0.17503	0.216211	0.0644633	0.0513853
kdpD	b0695	-0.19125	0.112229	0.136557	0.155403	0.158115	0.151846	0.137422	0.0806503
kdpC	b0696	-0.088349	0.255487	0.312736	0.295851	0.380195	0.224894	0.242034	-0.0692371
kdpB	b0697	-0.173367	0.0292677	0.106941	0.0934847	0.106561	0.0241732	0.0405281	0.102372
kdpA	b0698	-0.151504	-0.0274795	0.112155	0.0904498	0.113252	0.182719	0.0079604	0.0351883
ybfA	b0699	-0.173905	-0.0797545	0.0307501	0.147487	0.0174411	-0.0403394	-0.114579	-0.00933245
rhsC	b0700	-0.0554398	0.00512552	0.0829372	0.0867264	0.0561476	0.0526254	0.0342278	0.0743942
ybfB	b0702	-0.168998	-0.0838263	0.144822	0.282735	0.153847	0.064925	0.192537	0.128607
ybfC	b0704	-0.19739	-0.0805392	0.0569515	0.0410021	0.0517152	-0.0223471	0.140286	0.0422365
ybfD	b0706	-0.271492	-0.152351	0.00197186	0.0446193	0.0460029	0.0720702	-0.0312772	0.0457219
ybgA	b0707	-0.255341	-0.114743	0.058458	0.0159634	0.0227901	0.0288006	0.0493846	0.207674
phr	b0708	-0.135926	-0.0821371	-0.024268	-0.0375306	0.088374	0.0512356	0.119765	0.0561385
dtpD	b0709	-0.151771	-0.0429445	0.144674	0.124101	0.116788	0.0970986	-0.0150852	0.0779551
ybgI	b0710	-0.0286808	-0.0445662	0.0500243	0.0667004	0.212116	-0.0867613	0.0113528	-0.00284871
pxpB	b0711	-0.2969	-0.23441	-0.144915	-0.267679	-0.253697	-0.161293	-0.14902	-0.110288
pxpC	b0712	-0.067491	0.00195055	0.218976	0.0549503	0.227272	0.097204	-0.0860775	-0.000458764
pxpA	b0713	-0.296085	-0.382902	-0.152396	0.0818043	-0.0533979	-0.0499751	-0.177685	-0.0892266
nei	b0714	-0.208068	0.138766	0.0443824	-0.0760559	-0.0534069	0.0217587	0.0117472	0.125755
abrB	b0715	-0.0869184	0.134805	0.0952059	0.0484283	0.204081	0.054516	-0.0303221	-0.0738293
ybgO	b0716	-0.23201	-0.0894504	-0.00245339	-0.0140711	0.0707026	0.00889193	0.0261262	0.0839721
ybgP	b0717	-0.0768391	0.135546	-0.102776	-0.199063	-0.108518	-0.0574852	0.136923	-0.00261878
ybgQ	b0718	-0.135967	0.0062735	0.0921726	0.0270024	0.128708	0.0992152	0.00215449	0.0661655
ybgD	b0719	-0.317571	-0.169859	-0.0564231	-0.0409273	-0.0447459	-0.0688509	-0.0574348	-0.0384346
gltA	b0720	-0.402094	-0.315221	-0.173066	-0.287172	-0.256117	-0.268606	-0.296092	-0.326715
sdhC	b0721	-0.0192528	0.369996	0.245875	0.386262	0.387342	0.494324	0.491822	0.437384
sdhD	b0722	-0.0481963	0.498441	0.468943	0.0747587	0.680066	0.314032	0.306768	0.338283
sdhA	b0723	0.0135374	0.167364	0.206608	0.299594	0.13637	0.34329	0.194282	0.182079
sdhB	b0724	0.180869	0.20314	0.267219	0.0360559	0.144087	0.046371	0.254214	0.135692
sucA	b0726	-0.0556895	0.168816	0.141873	0.122693	-0.0125444	-0.0344271	-0.19645	-0.495524
sucB	b0727	0.215251	0.37085	0.346659	-0.234869	-0.146134	-0.25851	-0.726539	-0.84483
sucC	b0728	0.173063	0.273203	0.312677	0.361972	0.47529	0.351092	0.24309	-0.00973426
sucD	b0729	0.472235	0.671288	0.781003	0.772651	0.868553	0.836599	0.744091	0.807204
mngR	b0730	-0.0501172	0.0111943	0.157991	-0.0666963	0.0243878	0.0753136	0.0297425	-0.063996
mngA	b0731	-0.172755	-0.00834884	-0.023553	-0.0882008	0.099097	0.111985	-0.042182	-0.0563019
mngB	b0732	-0.199633	-0.0622633	0.0606877	0.000984584	0.0737963	0.015368	-0.0449645	0.0382768
cydA	b0733	-1.49125	-1.83625	-2.40181	-2.53526	-2.55932	-2.97725	-3.36354	-3.85358
cydB	b0734	-1.66207	-1.95515	-2.59401	-2.70921	-2.64732	-2.65474	-3.64993	-4.02174
ybgE	b0735	-0.415645	-0.282839	-0.369003	-0.195559	-0.125823	-0.207732	-0.559467	-0.437779
ybgC	b0736	-0.019267	0.0553716	-0.0935618	-0.207796	-0.28683	-0.322951	-0.214317	-0.455847
tolQ	b0737	-0.180299	-0.11546	-0.237854	-0.844665	-0.867836	-1.0564	-1.51578	-1.73068
tolR	b0738	0.0144224	-0.0115362	-0.0639904	-0.722953	-0.684335	-1.08783	-1.59941	-1.30378
tolA	b0739	0.0877205	-0.15924	-0.419978	-0.658145	-1.08994	-1.36342	-1.52764	-1.55779
tolB	b0740	-0.322844	-0.242168	-0.422546	-0.708038	-1.08176	-1.60337	-1.80848	-1.98482
pal	b0741	0.0431594	-0.021937	0.269077	-0.109141	-0.8381	-0.645203	-1.24332	-1.16227
cpoB	b0742	0.0432156	0.0538651	0.456353	0.239294	0.283962	0.301081	-0.00371783	0.189254
lysT	b0743	0.540468	0.907024	1.02667	1.12881	1.90665	-2.19795	0.64356	0.654217
valT	b0744	-0.740818	-1.34452	-0.331785	-2.66705	-1.43235	-1.08692	-2.63773	-1.21203
lysW	b0745	1.25667	-0.285621	-0.973331	-1.19312	-2.18081	-0.876023	-0.35644	-0.83121
valZ	b0746	-1.76939	-0.788122	0.224608	0.00481972	0.124042	0.387011	0.0341443	-0.333711
lysY	b0747	0.566003	-0.0485822	1.13519	-0.286229	-0.788495	0.0874511	0.50863	-0.568176
lysZ	b0748	1.1412	-0.886525	-0.76688	0.391843	-0.29629	1.21013	-0.279272	-0.946688
lysQ	b0749	0.58111	-0.829942	0.0970583	0.23984	0.40415	0.387011	-1.90076	-0.305141
nadA	b0750	-0.397633	-0.0428801	-0.045642	-0.0777499	0.107487	-0.127761	0.00473267	0.0558242
pnuC	b0751	-0.333636	-0.215023	0.0112389	-0.116531	-0.0915453	-0.194119	-0.206631	-0.192027
zitB	b0752	-0.208806	-0.16769	0.0468468	-0.0981065	-0.0466997	0.181081	-0.177405	-0.0454977
ybgS	b0753	-0.266081	-0.205233	-0.0934501	0.0998266	-0.0374594	-0.0328701	-0.0716935	0.0916466
aroG	b0754	-0.1833	-0.0456706	0.233795	0.105333	0.00199116	0.0266091	-0.0897945	-0.223148
gpmA	b0755	-0.185406	-0.0431111	-0.064383	-0.138999	0.0263734	0.0225492	-0.161591	-0.191136
galM	b0756	-0.206451	-0.0586702	-0.115084	-0.0535136	-0.206107	-0.27317	-0.353138	-0.378105
galK	b0757	-0.171754	-0.111021	-0.0396191	-0.0834387	-0.0440455	-0.1126	-0.0654168	-0.148518
galT	b0758	-0.229097	-0.249545	-0.221942	-0.171404	-0.225249	-0.233951	-0.176845	-0.469096
galE	b0759	-0.191106	-0.100266	-0.011648	-0.152963	-0.155584	-0.12217	-0.0838802	-0.158238
modF	b0760	-0.186363	-0.149647	-0.218605	-0.0540321	-0.117915	-0.0217441	-0.154021	-0.267617
modE	b0761	-0.260892	-0.181104	0.111901	-0.0377471	-0.0354328	-0.212815	-0.133161	-0.163806
acrZ	b0762	-0.0866202	0.100966	0.363055	0.244445	0.192099	0.301493	0.147716	0.24362
modA	b0763	-0.158061	-0.0176378	-0.150338	-0.078787	-0.00989643	0.00691239	-0.0439768	-0.232629
modB	b0764	-0.120152	-0.154234	0.116643	-0.126491	-0.137913	-0.316924	-0.274761	-0.178835
modC	b0765	-0.646336	-0.366716	-0.424857	-0.0735462	-0.273058	-0.242593	-0.192912	-0.375531
ybhA	b0766	-0.245294	-0.244073	-0.142661	0.0804145	-0.00681414	-0.0587181	-0.152283	-0.0821664
pgl	b0767	-0.0927242	-0.146859	-0.0440877	-0.35956	-0.394174	-0.573381	-0.53732	-0.619012
ybhD	b0768	-0.186415	-0.216551	-0.112678	-0.00728448	-0.0636401	-0.0800612	-0.147671	-0.109192
ybhH	b0769	-0.160547	-0.0940722	0.042066	-0.0169529	0.0641287	-0.0451148	-0.0324532	-0.0339801
ybhI	b0770	-0.210696	-0.120199	-0.0146248	-0.040939	0.0456336	0.0048121	-0.0481596	-0.0322068
ybhJ	b0771	-0.148079	-0.0444511	0.0167185	0.0138385	0.0283415	0.0443336	-0.0640134	-0.064157
ybhC	b0772	-0.0999835	-0.0101369	0.1976	0.125787	0.122586	0.155915	0.0211425	-0.00041865
ybhB	b0773	-0.173662	-0.0994728	0.168543	-0.205208	0.0465979	-0.20166	-0.148138	-0.0392291
bioA	b0774	-0.283124	-0.00410485	-0.0558545	-0.0881775	-0.0642941	-0.0500685	0.0434889	-0.0642669
bioB	b0775	-0.0548456	-0.198839	0.080425	-0.107342	-0.146981	0.0848635	-0.113641	-0.263025
bioF	b0776	-0.176748	0.0369384	-0.0667007	-0.0793446	0.0605957	-0.109647	0.0203693	-0.000224951
bioC	b0777	-0.185881	-0.0278113	0.0572906	0.0190336	0.170338	0.209927	-0.0582409	0.117415
bioD	b0778	-0.0340023	0.0281601	0.096055	0.25767	0.151608	0.167541	0.145441	0.101976
uvrB	b0779	-0.406778	-0.249196	-0.0630762	-0.104007	0.00862738	-0.152027	-0.168715	-0.171854
ybhK	b0780	-0.297998	-0.133948	0.00339916	-0.0227673	-0.0626744	-0.158111	0.0082657	-0.204039
moaA	b0781	-0.154273	-0.0690077	-0.304117	-0.0532519	-0.133267	-0.0956913	-0.399573	-0.395499
moaB	b0782	-0.477842	-0.44071	-0.251055	-0.272515	-0.303878	-0.331285	-0.658228	-0.449971
moaC	b0783	-0.211961	0.0108595	0.112357	-0.150684	0.124657	0.265781	0.131182	0.0661746
moaD	b0784	-0.1985	-0.0755733	0.00194651	-0.065839	-0.0155641	-0.0803207	-0.537413	-0.125393
moaE	b0785	-0.0487859	0.0739462	0.102618	0.20987	0.228966	0.319469	0.211714	-0.0351255
ybhL	b0786	-0.291454	-0.176155	-0.158561	-0.0272602	-0.0343285	-0.0093253	-0.0203149	-0.0392803
ybhM	b0787	-0.263667	-0.224256	-0.063047	0.00589713	-0.00597749	-0.0360254	-0.0675117	-0.020264
ybhN	b0788	-0.232094	-0.258458	0.0363114	-0.0408457	-0.00162967	0.0345779	-0.044275	-0.14696
clsB	b0789	-0.0300578	0.000313428	-0.00365559	-0.0162863	0.152611	-0.00739949	-0.13353	-0.024581
ybhP	b0790	0.0915169	0.247798	0.18154	0.12681	0.262647	0.115968	0.147109	0.05456
ybhQ	b0791	-0.162896	0.161979	0.15127	-0.0753561	0.202268	0.00949094	0.0176518	0.0217358
ybhR	b0792	-0.185277	0.143532	0.0641436	-0.0154278	0.208999	0.0422705	-0.023374	-0.107152
ybhS	b0793	-0.0750843	-0.073513	0.109947	-0.120283	-0.0975342	0.0459744	-0.0615675	-0.0855511
ybhF	b0794	-0.279146	-0.268826	-0.0348975	-0.238062	-0.172445	-0.062252	-0.0586247	-0.140227
ybhG	b0795	-0.09565	-0.065025	0.0253556	-0.128932	-0.150931	0.0146564	0.0196315	-0.123257
cecR	b0796	-0.353577	0.0085377	0.0463312	-0.0141495	0.135661	0.0420096	-0.0657449	0.0741948
rhlE	b0797	-0.166918	-0.0661297	0.00482606	0.0121384	-0.0214037	-0.0546456	-0.0699068	-0.155308
ybiA	b0798	0.0379675	-0.170295	0.0777669	0.0916507	0.198541	-0.00718937	0.134396	0.168242
dinG	b0799	-0.289526	-0.185747	0.0758328	-0.200343	-0.0856915	-0.0757086	-0.129454	-0.136284
ybiB	b0800	-0.145272	-0.168808	-0.0192469	-0.125216	0.0109631	-0.219844	-0.146517	-0.180335
hcxB	b0801	-0.0896534	-0.112779	0.13313	-0.0531991	0.102898	0.0656616	0.00265497	-0.04185
ybiJ	b0802	-0.421215	-0.235716	-0.381416	-0.121735	-0.13959	-0.106803	-0.0339148	-0.354772
ybiI	b0803	-0.150312	0.00369972	-0.115843	-0.0831468	-0.0642371	-0.169662	-0.0940861	-0.41047
ybiX	b0804	-0.5353	-0.385842	-0.266197	-0.37621	-0.261894	-0.319522	-0.266329	-0.189664
fiu	b0805	-0.287421	-0.12042	0.00021471	-0.115628	-0.0669793	-0.043426	-0.102961	-0.117657
mcbA	b0806	-0.49273	-0.37637	-0.649566	-0.188532	-0.366909	-0.489757	-0.145533	-0.395191
rlmF	b0807	-0.209138	-0.232827	-0.275093	-0.232553	-0.0617316	-0.200814	-0.338088	-0.261198
ybiO	b0808	-0.234406	0.00907716	-0.00633049	-0.0679826	0.0137998	-0.00806494	-0.00138958	-0.108172
glnQ	b0809	-0.147047	0.0299964	0.0592419	0.0498969	0.0822218	0.0335006	0.0734507	-0.154275
glnP	b0810	-0.301524	0.0943938	0.0107859	-0.0647396	0.202955	-0.200586	-0.0426586	0.187621
glnH	b0811	-0.499548	-0.327893	-0.254124	-0.348965	-0.23755	-0.225063	-0.279592	-0.254457
dps	b0812	-0.0665107	-0.191879	0.0428974	0.20279	0.226745	0.0829246	0.0426558	-0.0162284
rhtA	b0813	-0.175537	-0.193475	-0.0757423	-0.10568	-0.0822282	-0.0675252	-0.105742	-0.155716
ompX	b0814	-0.318806	-0.245528	-0.176117	-0.286558	0.0932832	-0.2653	-0.143377	-0.199951
opgE	b0815	-0.256698	-0.230643	-0.0761405	-0.0469381	-0.0613367	-0.127429	-0.116699	-0.144334
mntR	b0817	-0.0918371	-0.338659	-0.0349548	-0.113227	-0.202799	-0.0469752	-0.377869	-0.234997
ybiR	b0818	-0.315421	-0.16139	-0.192318	-0.0778522	-0.0517634	-0.0078651	-0.185779	-0.235921
ldtB	b0819	-0.0115021	0.111263	0.228166	0.0556384	0.12652	0.00765765	-0.00266592	-0.097405
ybiT	b0820	-0.153439	0.0642884	-0.0140058	0.142267	0.28724	0.0196861	0.12592	0.158901
ybiU	b0821	-0.329076	-0.261769	-0.146497	-0.129778	-0.273059	-0.174826	-0.0255853	-0.140246
ybiV	b0822	-0.250251	-0.237562	-0.222305	-0.28128	-0.00923601	-0.224217	-0.191955	-0.0966264
ybiW	b0823	-0.278881	-0.138977	-0.117209	-0.0959191	-0.015896	-0.0783348	-0.118139	-0.0327553
ybiY	b0824	-0.216899	-0.0609659	-0.0771669	-0.156594	-0.176196	-0.134625	0.0912537	-0.139333
fsaA	b0825	-0.399889	-0.346859	-0.0507872	-0.136851	-0.0848882	-0.148796	-0.202845	-0.220253
moeB	b0826	-0.387002	-0.0909197	-0.0635621	-0.113061	-0.0689812	-0.144418	-0.270552	-0.220547
moeA	b0827	-0.265299	-0.176373	-0.22434	-0.209097	0.0452069	-0.220369	-0.223815	-0.396604
iaaA	b0828	-0.316198	-0.176808	-0.161551	-0.121254	-0.232131	-0.196013	-0.0645179	-0.278669
gsiA	b0829	-0.197852	-0.172615	-0.150591	-0.209794	0.00704541	-0.0608783	-0.177393	-0.196761
gsiB	b0830	-0.21148	-0.120483	0.0153275	-0.164824	0.0393947	-0.0596021	-0.168121	-0.154468
gsiC	b0831	-0.183873	-0.0909905	-0.0156773	-0.0675888	-0.120489	0.0363154	-0.0883048	-0.0757635
gsiD	b0832	-0.123051	-0.106464	0.0329202	-0.0517161	0.0310575	-0.0125961	0.00254562	-0.0562304
pdeI	b0833	-0.214716	-0.151163	-0.00196871	-0.0322233	-0.0131993	-0.0716638	-0.0280159	-0.0832157
dgcI	b0834	-0.194315	-0.155765	-0.13	-0.108374	-0.0554301	-0.107436	-0.0695695	-0.111744
rimO	b0835	-0.0989425	-0.0917046	-0.200183	-0.248889	-0.0848436	-0.215873	-0.121175	-0.265544
bssR	b0836	-0.0949172	-0.00949132	-0.0949605	-0.00894068	0.00336635	-0.199487	0.0524451	-0.289875
yliI	b0837	-0.169863	-0.106933	0.0356021	-0.213878	-0.0527078	-0.12245	-0.106264	-0.100783
gstB	b0838	0.145393	0.0898878	0.043523	0.0787877	0.134659	0.105207	0.348148	0.0162214
dacC	b0839	-0.281921	-0.206633	-0.230854	-0.237514	-0.148954	-0.176256	-0.177667	-0.216641
deoR	b0840	-0.302077	-0.268343	-0.0109513	-0.00175904	-0.142609	-0.0401919	0.0379075	-0.220253
ybjG	b0841	-0.214246	-0.0426864	0.187903	0.152016	0.0422759	0.149102	0.027631	0.063673
mdfA	b0842	-0.222623	-0.0690277	-0.0306416	-0.0275048	0.0381601	-0.0101259	0.0940897	-0.0950291
ybjH	b0843	-0.190194	0.063993	0.0875512	0.128808	0.301056	0.123977	-0.0406845	-0.132558
ybjI	b0844	-0.206214	-0.206053	-0.0587719	-0.111501	-0.0305811	-0.0538865	-0.101668	-0.185623
ybjJ	b0845	-0.28049	-0.117106	-0.0602823	-0.150616	-0.10656	-0.156365	-0.186965	-0.211284
rcdA	b0846	-0.419496	-0.464198	-0.242553	-0.377874	-0.11341	-0.314677	-0.261451	-0.301212
ybjL	b0847	-0.243745	-0.16924	-0.147502	-0.166809	-0.193918	-0.1368	-0.132971	-0.125021
ybjM	b0848	-0.228319	-0.228491	-0.120604	-0.262266	-0.202653	-0.187683	-0.226247	-0.159906
grxA	b0849	-0.262249	-0.299529	-0.148075	-0.212494	-0.0839339	-0.25411	-0.211698	-0.3666
ybjC	b0850	-0.102191	-0.0696797	-0.0958151	-0.11159	-0.26367	-0.0665607	0.0422084	0.00255061
nfsA	b0851	-0.364159	-0.213247	-0.195177	-0.285136	-0.0938002	-0.28822	-0.197547	-0.318695
rimK	b0852	-0.0322345	0.00655937	-0.0913868	-0.112063	0.0609879	-0.0494184	-0.0382642	-0.156891
ybjN	b0853	-0.345149	-0.388715	-0.185654	0.0176776	-0.225012	-0.140053	-0.307531	-0.0730101
potF	b0854	-0.113477	-0.246656	-0.103714	-0.00223504	0.127986	0.0191174	-0.149788	-0.195476
potG	b0855	-0.0694486	0.0489003	0.00370083	-0.118273	0.154594	0.0611717	-0.101988	-0.0543842
potH	b0856	-0.251829	-0.314847	-0.437206	-0.199921	-0.167305	-0.336447	-0.178484	-0.319479
potI	b0857	-0.0541881	-0.230856	-0.144666	-0.0672757	-0.0653354	-0.121136	-0.281152	-8.62658e-06
ybjO	b0858	-0.125531	0.104963	0.0398684	0.183963	-0.0251015	-0.0244945	0.0479501	0.115851
rlmC	b0859	-0.268622	-0.178706	-0.0407756	-0.0686006	-0.138101	-0.215396	-0.131219	-0.388012
artJ	b0860	-0.227359	-0.104811	-0.127431	-0.0689646	0.00266869	0.0264604	-0.0374786	-0.0117825
artM	b0861	-0.3078	-0.29378	-0.320392	-0.26862	-0.199921	-0.186135	-0.249331	-0.233648
artQ	b0862	-0.252443	-0.521476	-0.438357	-0.366119	-0.294616	-0.234133	-0.245338	-0.277857
artI	b0863	-0.274985	-0.00678065	-0.181439	-0.247982	-0.094617	0.0213619	-0.190965	-0.265031
artP	b0864	-0.13111	-0.20819	-0.0248614	-0.104169	-0.0508066	-0.0478476	-0.132499	-0.13116
ybjP	b0865	-0.105985	-0.0389899	-0.255591	-0.136137	-0.070935	-0.230491	-0.0771872	-0.322545
ybjQ	b0866	-0.344258	-0.178363	-0.194882	-0.293317	-0.151649	-0.221714	-0.123539	-0.157775
amiD	b0867	-0.28618	-0.0983523	-0.205724	-0.291451	-0.17012	-0.1401	-0.137211	-0.0625225
ybjS	b0868	-0.156509	-0.0869222	-0.0710212	-0.0473837	-0.00551527	-0.0975943	-0.0496611	-0.152672
ybjT	b0869	-0.168419	-0.0935099	-0.0161088	-0.0175148	-0.123285	-0.125125	-0.0313448	-0.0848848
ltaE	b0870	-0.31509	-0.163205	-0.0618353	-0.182906	-0.164885	-0.176333	-0.182494	-0.0239286
poxB	b0871	-0.1531	-0.15898	-0.087922	-0.0563651	-0.0737013	0.0124294	-0.0217439	-0.141517
hcr	b0872	-0.293522	-0.313537	-0.259421	-0.269901	-0.0871535	-0.148235	-0.302179	-0.144368
hcp	b0873	-0.225588	0.0225647	-0.0295828	-0.0502713	-0.0200424	-0.0607493	-0.121288	-0.103399
lysO	b0874	-0.25799	-0.146593	-0.169603	-0.20224	-0.104857	-0.152708	-0.12025	-0.197952
aqpZ	b0875	-0.0876182	-0.139052	-0.175651	-0.17218	-0.0928536	0.00258184	-0.186113	-0.163723
ybjD	b0876	-0.212798	-0.182737	-0.267249	-0.166296	-0.171175	-0.131804	-0.142677	-0.258418
ybjX	b0877	-0.245032	-0.207514	-0.0739798	-0.190437	-0.09531	0.00699502	-0.118327	-0.202863
macA	b0878	-0.290204	-0.148982	-0.262035	-0.240136	-0.0391099	-0.115087	-0.179785	-0.192707
macB	b0879	-0.205088	-0.292746	-0.229113	-0.125832	-0.0730093	-0.0777717	-0.0648973	-0.224724
cspD	b0880	-0.129384	-0.261099	-0.0247302	-0.157496	-0.28551	-0.318245	0.0188973	-0.337563
clpS	b0881	-0.284269	-0.277008	-0.320862	-0.391949	-0.321343	-0.595814	-0.587497	-0.10639
clpA	b0882	-0.35568	-0.415515	-0.362797	-0.324813	-0.161419	-0.363264	-0.214172	-0.352873
serW	b0883	0.0146832	0.491986	0.277212	0.464599	-0.205904	0.113993	0.177896	0.431824
infA	b0884	-1.47547	-1.42709	-3.08881	-2.66474	-4.12636	-4.1435	-4.69431	-3.94669
aat	b0885	-0.165771	-0.0684817	-0.274412	0.0298373	0.0370555	-0.191051	-0.22022	-0.301851
cydC	b0886	-0.601823	-0.950772	-1.53012	-2.13895	-2.80276	-3.06733	-3.27588	-3.07948
cydD	b0887	-0.661393	-1.19598	-1.80394	-2.28337	-2.63291	-3.03707	-3.5583	-3.57296
trxB	b0888	-0.557534	-0.263329	-0.397973	-0.351976	-0.583595	-0.761198	-0.8405	-0.622518
lrp	b0889	-0.280904	-0.149879	0.0659819	0.0143936	0.115381	0.0250105	0.0995714	0.0247354
ftsK	b0890	-0.507713	-0.905878	-1.18727	-1.70158	-2.04811	-2.3875	-2.73283	-3.21474
lolA	b0891	-0.465485	-0.747569	-2.13926	-3.10321	-3.88927	-3.38558	-4.0035	-3.13723
rarA	b0892	-0.250958	-0.336691	-0.120765	-0.183996	-0.236207	-0.105986	-0.134351	-0.277941
serS	b0893	-0.957182	-1.90526	-2.51944	-3.17533	-3.57806	-2.87531	-3.67888	-3.20044
dmsA	b0894	-0.16142	-0.095004	-0.189321	-0.1571	-0.0952581	-0.168866	-0.11891	-0.0935964
dmsB	b0895	-0.440389	-0.10907	-0.214131	-0.154766	-0.10293	-0.156262	-0.122106	0.00684487
dmsC	b0896	-0.417227	-0.149999	-0.112083	-0.0743438	-0.071724	-0.155646	-0.00556538	-0.115203
ycaC	b0897	-0.250612	-0.267365	-0.120277	-0.129091	-0.0624605	-0.0958457	-0.0261852	-0.0461397
ycaD	b0898	-0.0309849	-0.0389916	-0.00940822	-0.00305536	0.0556203	-0.00788685	0.0496398	0.0242682
ycaM	b0899	-0.24913	-0.240747	-0.192802	-0.204098	-0.145639	-0.163522	-0.166723	-0.207628
ycaN	b0900	-0.1927	-0.243206	-0.188356	-0.25193	-0.17656	-0.153267	-0.155567	-0.248592
ycaK	b0901	-0.313724	-0.237956	-0.0996768	-0.226465	-0.131114	-0.174146	-0.101168	-0.222296
pflA	b0902	-0.248769	-0.114539	-0.178258	-0.0950644	-0.108914	-0.186896	-0.102494	-0.143657
pflB	b0903	-0.227081	-0.225054	-0.166109	-0.239224	-0.0974176	-0.220405	-0.233578	-0.240288
focA	b0904	-0.335026	-0.243039	-0.127876	-0.147463	-0.108056	-0.0323651	-0.0700975	-0.183712
ycaO	b0905	-0.143652	-0.0471108	-0.102367	-0.107033	-0.0276584	-0.137001	-0.0828031	-0.0963334
ycaP	b0906	-0.271213	-0.253282	-0.157363	-0.0819684	-0.0999712	-0.203903	0.00900671	-0.196993
serC	b0907	-0.199965	-0.0956133	-0.264243	-0.33532	-0.381762	-0.334928	-0.244523	-0.372373
aroA	b0908	-0.249029	-0.286859	-0.360071	-0.433813	-0.312892	-0.561945	-0.668137	-0.820168
ycaL	b0909	-0.200556	-0.195845	-0.288563	-0.201248	-0.12614	-0.124381	-0.188833	-0.314289
cmk	b0910	-1.53812	-1.55369	-1.55727	-2.20132	-2.35893	-2.84769	-2.8329	-3.10096
rpsA	b0911	-1.6397	-2.21203	-3.01096	-3.50083	-3.00613	-3.11739	-3.65208	-3.96335
ihfB	b0912	-1.03434	-1.17189	-1.54464	-1.15522	-1.59038	-1.32998	-1.44783	-1.16415
ycaI	b0913	-0.153274	-0.112977	-0.0612179	-0.0875893	-0.0956885	-0.0374227	-0.0725186	-0.163592
msbA	b0914	-1.10213	-2.65235	-3.26663	-3.39806	-3.89422	-3.52195	-4.14431	-3.9719
lpxK	b0915	-1.03961	-1.98576	-3.23038	-3.24987	-2.90499	-3.22823	-3.11746	-3.13189
ycaQ	b0916	-0.0810957	0.142446	-0.0498529	0.0318101	0.0632953	0.0820763	0.198319	0.0398485
ycaR	b0917	-0.87037	-2.31537	-1.54365	-2.22287	-3.88863	-3.42034	-2.28665	-4.59792
kdsB	b0918	-0.693997	-1.70525	-2.57644	-3.29266	-3.53311	-3.85691	-4.67837	-3.70248
ycbJ	b0919	-0.184879	-0.0167657	0.104815	0.0968818	-0.0383684	0.0236633	-0.038094	0.027634
elyC	b0920	-0.154601	-0.120548	-0.0299899	0.10985	-0.0374994	-0.00931388	0.0396392	-0.135356
cmoM	b0921	-0.129149	-0.4799	-0.352682	-0.618518	-0.739561	-0.869328	-0.860047	-0.843131
mukF	b0922	-0.0751777	-0.404095	-1.08209	-2.15472	-2.74056	-3.45979	-3.56098	-3.57417
mukE	b0923	0.135449	-0.622392	-1.30298	-2.26527	-3.12051	-3.51111	-3.26396	-4.17084
mukB	b0924	-0.0281965	-0.503477	-1.26435	-2.28215	-3.10341	-3.46417	-3.80198	-3.59339
ldtD	b0925	-0.262155	-0.273425	-0.235953	-0.257822	-0.208488	-0.370713	-0.310997	-0.44347
mepK	b0926	-0.0743714	-0.539401	-0.126024	-0.113593	-0.246449	-0.206254	0.0123262	-0.292092
gloC	b0927	-0.18476	-0.346385	-0.443745	-0.299571	-0.333487	-0.0273556	-0.244483	-0.282516
aspC	b0928	-0.0890677	-0.00446613	-0.252485	-0.0331238	-0.277489	-0.352926	-0.299074	-0.20297
ompF	b0929	-0.144615	-0.356532	-0.0870732	-0.191818	-0.152448	-0.230876	-0.186102	-0.133738
asnS	b0930	-1.07036	-2.00592	-2.89933	-3.20004	-3.58439	-3.88294	-4.62323	-4.21664
pncB	b0931	-0.502954	-0.438668	-0.40372	-0.492731	-0.317188	-0.600429	-0.4259	-0.632668
pepN	b0932	-0.214478	-0.190408	-0.205737	-0.297645	-0.24402	-0.231642	-0.243829	-0.399102
ssuB	b0933	-0.284365	-0.145276	-0.319059	-0.115197	-0.254416	-0.226943	-0.348906	-0.272776
ssuC	b0934	-0.186828	-0.147503	-0.165682	-0.465238	-0.109542	-0.0719058	-0.24094	-0.13575
ssuD	b0935	-0.1721	0.0605272	-0.22566	-0.197076	-0.0904712	-0.0702492	0.000324332	-0.183478
ssuA	b0936	-0.0681484	-0.0672224	-0.163602	0.0285301	0.0260539	-0.11809	-0.00919578	-0.164617
ssuE	b0937	-0.177632	-0.2671	-0.191461	-0.0715577	-0.178376	-0.199171	-0.112875	-0.321083
elfA	b0938	-0.271675	-0.283847	-0.148194	-0.221603	-0.143534	-0.168379	-0.0602813	-0.186995
elfD	b0939	-0.30449	-0.250048	-0.104847	-0.269581	-0.141624	-0.163965	-0.151867	-0.207636
elfC	b0940	-0.121528	-0.182336	-0.0594677	-0.159717	-0.0757709	-0.134801	-0.0969172	-0.169039
elfG	b0941	-0.213559	-0.140603	-0.162014	-0.229434	-0.0887432	-0.13802	-0.0894435	-0.147807
ycbU	b0942	-0.0705368	-0.321835	-0.231985	-0.41519	-0.037806	-0.210263	-0.0963583	-0.24161
ycbV	b0943	-0.0436859	-0.257778	-0.0548774	-0.189585	-0.145845	-0.158844	-0.124688	-0.207967
ycbF	b0944	-0.0744918	-0.204587	-0.247599	-0.301496	-0.236837	-0.209487	-0.24338	-0.282671
pyrD	b0945	-0.225406	-0.129578	-0.155125	-0.150677	-0.18329	-0.313882	-0.104624	-0.183154
zapC	b0946	-0.15841	-0.0356147	-0.102546	-0.253997	-0.0200314	-0.128031	-0.0371708	-0.226046
ycbX	b0947	-0.315107	-0.171885	-0.245181	-0.187692	-0.28335	-0.255649	-0.298929	-0.436061
rlmL	b0948	-0.390002	-0.325097	-0.187988	-0.54316	-0.368717	-0.428121	-0.457741	-0.673898
uup	b0949	-0.382014	-0.221822	-0.368891	-0.296161	-0.459621	-0.428303	-0.457978	-0.512311
pqiA	b0950	0.00641563	-0.129502	0.0106072	0.0134343	0.0027873	0.0032346	-0.0427796	-0.0349685
pqiB	b0951	-0.3184	-0.421843	-0.298605	-0.288331	-0.341755	-0.31009	-0.362043	-0.36128
pqiC	b0952	-0.101365	-0.189783	0.00407445	-0.264762	0.0736244	-0.294758	-0.227146	-0.0451874
rmf	b0953	-0.225368	-0.213728	-0.164473	-0.348637	-0.186088	-0.444234	-0.233921	-0.206776
fabA	b0954	-0.433069	-1.49747	-2.8164	-2.76055	-2.71722	-3.43096	-3.25479	-4.33724
ycbZ	b0955	-0.138581	-0.0579362	-0.122204	-0.129584	-0.0501628	-0.147974	-0.326952	-0.335079
matP	b0956	-0.481012	-0.205003	-0.339459	-0.136217	-0.180813	-0.383507	-0.436814	-0.607397
ompA	b0957	0.0159825	-0.159084	0.0395346	0.0693272	-0.164458	-0.113532	-0.150929	-0.116025
sulA	b0958	-0.420739	-0.448308	-0.232676	-0.555558	-0.470319	-0.197028	-0.299268	-0.562645
sxy	b0959	-0.348258	-0.382665	-0.371013	-0.399235	-0.179722	-0.355786	-0.182467	-0.225876
yccS	b0960	-0.213476	-0.23929	-0.162427	-0.239726	-0.23305	-0.379975	-0.330033	-0.437472
yccF	b0961	-0.131821	-0.118067	-0.107585	-0.0606694	-0.205904	-0.270543	-0.206516	-0.405497
helD	b0962	-0.193136	-0.31644	-0.334423	-0.163795	-0.235741	-0.229708	-0.173824	-0.27058
mgsA	b0963	-0.170775	-0.080209	-0.168727	-0.0239073	-0.0638565	-0.204377	-0.157397	-0.124569
yccT	b0964	-0.134552	-0.162275	-0.113019	-0.25215	-0.0247774	0.00718958	0.0385029	0.0233196
yccU	b0965	-0.293071	-0.171628	-0.163014	-0.153451	-0.18341	-0.314077	-0.275709	-0.199277
hspQ	b0966	-0.0418964	0.0353962	0.123471	-0.161609	-0.274833	0.0270396	0.184291	0.083487
rlmI	b0967	-0.0388413	-0.161689	-0.16554	-0.165927	-0.194604	-0.279516	-0.168377	-0.265696
yccX	b0968	-0.372821	-0.3555	-0.231268	-0.299053	-0.0833212	-0.275315	-0.372211	-0.348339
tusE	b0969	-0.268635	-0.598099	-1.01228	-1.11825	-1.50449	-2.94543	-3.51394	-3.45082
yccA	b0970	-0.158024	-0.0716887	-0.160417	-0.202901	-0.077383	-0.182438	-0.129122	-0.135698
serT	b0971	-1.63302	-2.04407	-2.66139	-3.46614	-3.1319	-3.88601	-5.43681	-5.42616
hyaA	b0972	-0.131196	-0.148081	-0.205956	-0.223312	-0.196549	-0.178169	-0.158115	-0.167437
hyaB	b0973	-0.194428	-0.223393	-0.148476	-0.159442	-0.131287	-0.168529	-0.198649	-0.174685
hyaC	b0974	-0.441808	-0.40257	-0.394818	-0.161299	-0.34921	-0.319393	-0.249971	-0.455572
hyaD	b0975	-0.0969621	-0.049526	0.100021	0.0177356	-0.0282907	0.0624861	-0.0324377	-0.378778
hyaE	b0976	-0.31671	-0.398454	-0.0438527	-0.32323	-0.190108	-0.479099	-0.165119	-0.261684
hyaF	b0977	-0.31949	-0.213323	-0.334686	-0.255207	-0.0607615	-0.239253	-0.179068	-0.281434
appC	b0978	-0.325275	-0.252319	-0.158071	-0.266938	-0.300994	-0.305934	-0.22761	-0.342814
appB	b0979	0.0151483	-0.0446133	-0.0156773	0.0224434	-0.0773081	-0.123876	-0.0125373	-0.135364
appA	b0980	-0.108569	-0.18193	-0.149229	-0.147465	-0.0483623	-0.163681	0.0957672	-0.173219
etk	b0981	-0.120202	-0.140899	-0.170072	-0.221367	-0.0944645	-0.0930511	-0.00818422	-0.14874
etp	b0982	-0.190181	-0.389888	-0.31322	-0.248325	-0.130017	-0.166296	-0.0824275	-0.257783
gfcE	b0983	-0.0336624	-0.117122	-0.0669537	-0.172318	-0.0896822	-0.0996132	-0.0217894	-0.104785
gfcD	b0984	-0.210137	-0.175413	-0.156627	-0.111666	-0.0702613	-0.0994525	-0.13726	-0.190329
gfcC	b0985	-0.26832	-0.27269	-0.219001	-0.238208	-0.20828	-0.210174	-0.237984	-0.369814
gfcB	b0986	-0.224916	-0.200973	-0.165098	-0.163139	-0.149113	-0.198829	-0.0993975	-0.297066
gfcA	b0987	-0.119505	-0.220033	-0.275475	-0.146897	0.0884989	-0.406985	-0.228993	-0.13646
insB4	b0988	-0.103213	-0.0574725	-0.076917	-0.0845524	0.0548831	-0.0555321	-0.00805465	-0.0764322
cspH	b0989	-0.232469	-0.233683	-0.114038	-0.188671	-0.0803052	-0.213015	-0.067828	-0.125856
cspG	b0990	-0.191936	-0.215502	-0.0824114	-0.184871	-0.152146	-0.170096	-0.15062	-0.195956
ymcE	b0991	-0.250726	-0.0917267	-0.109585	-0.17233	-0.10383	-0.302608	-0.150418	-0.239762
yccM	b0992	-0.162336	-0.22143	-0.133412	-0.243927	-0.0990661	-0.156885	-0.120413	-0.292583
torS	b0993	-0.198496	-0.248547	-0.17876	-0.235541	-0.117135	-0.153682	-0.097759	-0.206185
torT	b0994	-0.0460688	-0.120775	-0.0467521	0.0166313	-0.155342	-0.0399036	-0.202865	-0.240142
torR	b0995	-0.154375	-0.00952701	-0.0634811	-0.276192	-0.177114	-0.0957518	-0.144667	-0.0020984
torC	b0996	-0.0924683	-0.0621483	-0.119116	-0.0297879	-0.209133	-0.105913	-0.0572137	-0.0846793
torA	b0997	-0.154564	-0.134529	-0.0730293	-0.0633599	-0.0628869	-0.0793266	-0.0905911	-0.0980727
torD	b0998	-0.117	-0.188077	-0.282875	-0.0945793	-0.260059	-0.345815	-0.10053	-0.296874
cbpM	b0999	-0.551744	-0.321495	-0.0783665	-0.326612	-0.421662	-0.451238	0.106209	-0.444393
cbpA	b1000	-0.0487069	-0.213649	-0.059498	-0.10487	-0.143492	-0.177355	-0.103189	-0.258613
yccE	b1001	-0.199619	-0.282031	-0.119291	-0.160956	-0.142535	-0.169007	-0.0562833	-0.181982
agp	b1002	-0.233856	-0.172073	-0.204501	-0.200297	-0.16008	-0.128073	-0.0752797	-0.183284
yccJ	b1003	-0.0813001	-0.56358	-0.0383702	-0.383171	-0.257302	-0.190701	-0.257631	-0.514671
wrbA	b1004	-0.0417309	-0.12232	-0.131804	-0.123807	-0.0705585	-0.155025	-0.138203	-0.140286
rutG	b1006	-0.13775	-0.100643	-0.0818157	-0.0192351	-0.0470214	-0.161457	-0.103882	-0.186661
rutF	b1007	0.0480882	0.0251662	0.125511	0.199198	0.0391005	-0.0280261	0.184252	0.048797
rutE	b1008	-0.133889	-0.10212	0.0409211	0.136082	-0.0802357	-0.0756791	-0.169013	-0.146643
rutD	b1009	-0.157381	-0.12975	-0.0503925	-0.0768978	-0.0424292	-0.0248022	-0.067814	-0.0938574
rutC	b1010	-0.170963	-0.15187	-0.0549448	-0.00408584	-0.040034	0.0285574	-0.18377	0.00713645
rutB	b1011	-0.111151	-0.201618	-0.190749	-0.250301	-0.230238	-0.205446	-0.305041	-0.340454
rutA	b1012	-0.360695	-0.379962	-0.345916	-0.415512	-0.399135	-0.392094	-0.450781	-0.509981
rutR	b1013	-0.455983	-0.381102	-0.311676	-0.63114	-0.438881	-0.552106	-0.344056	-0.485599
putA	b1014	-0.0685352	-0.172619	-0.125632	-0.12388	-0.0441492	-0.130417	-0.112563	-0.191798
putP	b1015	-0.223668	-0.253106	-0.197244	-0.137238	-0.135935	-0.227307	-0.13112	-0.179009
efeO	b1018	-0.16342	-0.0890453	-0.142826	-0.127236	0.0183374	-0.172105	-0.0672147	-0.284945
efeB	b1019	-0.381685	-0.150647	-0.154991	-0.266148	-0.168903	-0.36306	-0.229978	-0.227883
phoH	b1020	-0.164435	-0.174023	-0.261987	-0.217404	-0.147273	-0.171917	-0.204875	-0.148767
pgaD	b1021	-0.327735	-0.232149	-0.298042	-0.268961	-0.120141	-0.240683	-0.225472	-0.261154
pgaC	b1022	-0.180712	-0.182237	-0.103386	-0.185714	-0.152376	-0.200416	-0.148736	-0.232149
pgaB	b1023	-0.188119	-0.173545	-0.130748	-0.179775	-0.159971	-0.159294	-0.160784	-0.18572
pgaA	b1024	-0.199253	-0.192489	-0.132976	-0.178819	-0.125008	-0.205155	-0.127542	-0.218415
dgcT	b1025	-0.235439	-0.236816	-0.118784	-0.23206	-0.149364	-0.206854	-0.0885852	-0.20261
insF4	b1026	0.138426	0.12005	0.204877	0.204647	0.265317	0.191595	0.176075	0.105736
insE4	b1027	-0.077683	0.182939	0.215873	0.0421541	0.0749252	0.0978641	0.201468	0.392475
ycdU	b1029	-0.24055	-0.206849	-0.107802	-0.202933	-0.176559	-0.214485	-0.115011	-0.239424
serX	b1032	-0.60249	-0.220984	-0.258308	-0.413245	0.0337814	-0.386713	-0.291803	-0.488741
ghrA	b1033	-0.162254	-0.156727	-0.279631	-0.205448	-0.103844	-0.125179	-0.180588	-0.246444
ycdX	b1034	-0.254946	-0.149713	-0.0664405	-0.201296	-0.252594	-0.0774651	0.00740837	-0.159869
ycdY	b1035	-0.121837	-0.279294	-0.0888083	-0.182064	-0.0207861	-0.135511	-0.252472	-0.0906978
ycdZ	b1036	-0.254975	-0.240081	-0.14821	-0.283288	-0.262193	-0.156236	-0.219128	-0.28504
csgG	b1037	-0.0853348	-0.0649782	-0.0343097	-0.104937	-0.125755	-0.154516	-0.108738	-0.141372
csgF	b1038	-0.23328	-0.241294	-0.189608	-0.11389	-0.112288	-0.185943	-0.151786	-0.166644
csgE	b1039	-0.180945	-0.244726	-0.090044	-0.248715	-0.136833	-0.179635	-0.193554	-0.296049
csgD	b1040	-0.15545	-0.295101	-0.177424	-0.261538	-0.16257	-0.297552	-0.185278	-0.224069
csgB	b1041	-0.118399	-0.332176	-0.126712	-0.216591	-0.148141	-0.259711	-0.0920117	-0.318471
csgA	b1042	-0.256237	-0.222166	-0.201221	-0.224676	-0.319856	-0.337937	-0.246509	-0.277193
csgC	b1043	-0.148484	-0.246509	-0.174323	-0.12437	-0.179208	-0.247414	-0.0574861	-0.135132
ymdA	b1044	-0.201573	-0.242583	-0.164582	-0.114603	-0.116973	-0.339031	-0.207892	-0.190099
ymdB	b1045	0.119883	-0.0427215	-0.056997	-0.180791	-0.170086	-0.0806531	0.125907	-0.0904599
clsC	b1046	-0.210821	-0.202572	-0.193499	-0.178522	-0.176166	-0.308857	-0.141405	-0.308653
opgC	b1047	-0.260492	-0.302199	-0.212794	-0.269562	-0.217516	-0.203138	-0.14372	-0.251319
opgG	b1048	-0.0526178	-0.232379	-0.0281013	-0.275031	-0.227157	-0.235919	-0.248841	-0.349027
opgH	b1049	-0.0375762	-0.244979	-0.0520175	-0.188682	-0.22208	-0.220346	-0.399065	-0.358538
yceK	b1050	-0.151764	-0.503412	-0.338537	-0.488785	-0.293412	-0.403162	-0.154606	-0.295952
msyB	b1051	-0.326126	-0.232139	-0.22645	-0.466138	-0.310873	0.107298	-0.275822	-0.466799
mdtG	b1053	-0.216294	-0.309606	-0.184936	-0.266158	-0.134408	-0.234995	-0.31644	-0.291412
lpxL	b1054	-0.711826	-1.54549	-2.13772	-2.4429	-3.03326	-3.13286	-4.31169	-4.00558
trhO	b1055	-0.237753	-0.222334	-0.159982	-0.286469	-0.152561	-0.243096	-0.249476	-0.197354
yceI	b1056	-0.283826	-0.246584	-0.211967	-0.179098	-0.150546	-0.110286	-0.0530311	-0.186865
yceJ	b1057	-0.287749	-0.290937	-0.131697	-0.254396	-0.135121	-0.251054	-0.237796	-0.254461
yceO	b1058	-0.527847	-0.411017	-0.649329	-0.278638	-0.239058	-0.410002	-0.41855	-0.329565
solA	b1059	-0.0925748	-0.145606	-0.0562241	-0.147908	-0.116864	-0.165572	-0.0677789	-0.196683
bssS	b1060	-0.330335	-0.321918	-0.18401	-0.1866	-0.226616	-0.213058	-0.123208	-0.230996
dinI	b1061	-0.373955	-0.152738	0.0571046	-0.0238563	-0.234383	-0.179221	-0.0158658	-0.194404
pyrC	b1062	0.0792885	0.153057	0.0473761	0.122755	0.0481403	0.127712	0.0894975	-0.0298267
yceB	b1063	-0.307638	-0.324968	-0.0378963	-0.22602	-0.279802	-0.201783	-0.21839	-0.358412
grxB	b1064	-0.358117	-0.308098	-0.316815	-0.337151	-0.307028	-0.402468	-0.296182	-0.486811
mdtH	b1065	-0.269802	-0.31275	-0.216697	-0.273357	-0.252761	-0.249836	-0.237581	-0.233375
rimJ	b1066	-0.13611	-0.226377	-0.273361	-0.207473	-0.185957	-0.267314	-0.192319	-0.315341
yceH	b1067	-0.284714	-0.256273	-0.288945	-0.373523	-0.443847	-0.305645	-0.307386	-0.401066
yceM	b1068	-0.118024	-0.151157	-0.111619	-0.0813757	0.0704125	-0.140655	-0.202077	-0.229241
murJ	b1069	-0.357339	-1.26487	-2.2689	-2.62886	-2.98334	-3.06518	-4.27565	-3.23397
flgN	b1070	-0.289443	-0.299957	-0.272627	-0.154057	-0.235194	-0.398983	-0.267271	-0.0891578
flgM	b1071	-0.051947	-0.284946	-0.133239	-0.0534677	-0.226464	-0.0647542	-0.0567109	-0.235879
flgA	b1072	-0.209937	-0.251351	-0.209225	-0.294576	-0.251896	-0.108857	-0.213183	-0.0812635
flgB	b1073	-0.584314	-0.37051	-0.393186	-0.488248	-0.440965	-0.497511	-0.508443	-0.5349
flgC	b1074	0.0493893	-0.244979	-0.466371	-0.400405	-0.185158	-0.293232	-0.123153	-0.248419
flgD	b1075	-0.266887	-0.312588	-0.244403	-0.183136	-0.0653354	-0.0671423	-0.204437	-0.166559
flgE	b1076	-0.227033	-0.261988	-0.212152	-0.294161	-0.16627	-0.275667	-0.154368	-0.286349
flgF	b1077	-0.150847	-0.255597	-0.0640014	0.00500748	-0.0546716	0.128364	0.0565035	-0.134945
flgG	b1078	-0.340344	-0.366087	-0.378069	-0.318785	-0.238046	-0.16366	-0.294301	-0.546194
flgH	b1079	-0.252429	-0.290671	-0.0413352	-0.270949	-0.229364	-0.168161	-0.155516	-0.0842325
flgI	b1080	-0.228175	-0.295138	-0.214202	-0.231349	-0.12023	-0.248631	-0.270246	-0.376286
flgJ	b1081	-0.203489	-0.198597	-0.183153	-0.159016	-0.275606	-0.0229847	-0.234521	-0.456459
flgK	b1082	-0.313298	-0.365715	-0.109895	-0.197155	-0.242564	-0.330091	-0.19915	-0.192629
flgL	b1083	-0.109096	0.112749	0.0357028	-0.0451094	0.00114492	-0.183524	-0.152062	-0.210447
rne	b1084	-0.554574	-0.856123	-1.32231	-1.63921	-1.75828	-1.90652	-2.03145	-2.11341
yceQ	b1085	-0.386007	-1.19192	-1.0458	-2.04695	-2.30672	-1.86196	-2.52577	-3.10008
rluC	b1086	-0.132735	-0.149292	-0.162633	-0.189776	-0.275932	-0.349582	-0.267881	-0.329143
yceF	b1087	-0.358469	-0.413525	-0.322799	-0.260476	-0.203492	-0.294972	-0.298075	-0.273506
yceD	b1088	-1.29703	-0.951024	-1.78015	-2.05697	-2.05635	-2.10911	-3.05111	-2.80126
rpmF	b1089	-1.60249	-1.7765	-2.2094	-2.42919	-2.73881	-4.34091	-3.72179	-3.12617
plsX	b1090	-0.263312	-0.478486	-0.384793	-0.330086	-0.388365	-0.305693	-0.369282	-0.419757
fabH	b1091	-0.757332	-1.68547	-2.4994	-3.31865	-3.85888	-3.5099	-4.1638	-4.15314
fabD	b1092	-0.53464	-1.82994	-2.22347	-2.73744	-3.65802	-2.83081	-3.85251	-2.96049
fabG	b1093	-1.13461	-2.41322	-2.99718	-3.59136	-3.6335	-4.10315	-3.45894	-3.66241
acpP	b1094	-1.07424	-2.31537	-3.29526	-3.51505	-2.98817	-3.74227	-2.38619	-3.69746
fabF	b1095	-0.42536	-0.543015	-0.591525	-0.432557	-0.452449	-0.449688	-0.633812	-0.575109
pabC	b1096	-0.272911	-0.47239	-0.280309	-0.399571	-0.359783	-0.281475	-0.225196	-0.528648
mltG	b1097	-0.591727	-0.662605	-0.358431	-0.535553	-0.514423	-0.533762	-0.71285	-0.694553
tmk	b1098	-2.45397	-3.17315	-3.53893	-3.49568	-3.22034	-3.45321	-4.46636	-3.07719
holB	b1099	-1.63314	-2.56997	-2.71952	-3.07496	-2.87255	-2.72174	-2.90998	-3.18472
ycfH	b1100	-0.463513	-0.581629	-0.570797	-0.526998	-0.345073	-0.352397	-0.223604	-0.563789
ptsG	b1101	-0.34977	-0.398884	-0.303787	-0.505681	-0.290484	-0.389063	-0.28705	-0.364831
fhuE	b1102	-0.142084	-0.236017	-0.0946374	-0.11941	-0.206154	-0.190566	-0.103717	-0.253033
hinT	b1103	-0.297341	-0.206571	-0.14939	-0.318993	-0.132657	-0.251675	-0.17704	-0.52002
ycfL	b1104	-0.412318	-0.326279	-0.0927663	-0.345123	-0.372893	-0.317386	-0.349118	-0.548547
lpoB	b1105	-0.0888591	-0.154088	-0.0448843	-0.381024	-0.144702	-0.214669	-0.173802	-0.447084
thiK	b1106	-0.064086	-0.15271	-0.335627	-0.0308891	0.0219885	0.0708272	-0.0646431	-0.162763
nagZ	b1107	-0.206272	-0.240202	-0.138553	-0.259209	-0.0398875	-0.318596	-0.308043	-0.174833
ycfP	b1108	-0.330326	-0.426072	-0.199828	-0.655775	-0.491949	-0.348394	-0.466241	-0.834962
ndh	b1109	-1.07954	-0.8855	-1.09781	-1.28443	-1.22773	-1.34356	-1.74876	-1.53898
ycfJ	b1110	-0.304755	0.0150064	0.0599207	-0.19312	-0.151218	-0.243514	-0.145227	-0.198701
comR	b1111	-0.157189	-0.351818	-0.421745	-0.399109	-0.248355	-0.214543	-0.157809	-0.107382
bhsA	b1112	-0.601506	0.0302555	-0.191136	-0.216277	-0.464206	-0.368451	-0.498414	-0.540869
ldtC	b1113	-0.153691	-0.0529843	-0.104687	0.0699147	0.0426934	0.103557	0.0272895	0.00477931
mfd	b1114	-0.34562	-0.43752	-0.292252	-0.363483	-0.301773	-0.369793	-0.312154	-0.459823
ycfT	b1115	-0.393648	-0.392598	-0.283273	-0.306907	-0.281742	-0.340437	-0.243124	-0.389524
lolC	b1116	-0.0687485	-1.72266	-3.24312	-3.9748	-4.19382	-3.78033	-4.57108	-5.04585
lolD	b1117	-0.529922	-1.42337	-2.48429	-2.96712	-3.04408	-2.6158	-3.08979	-3.40107
lolE	b1118	-0.0478386	-1.62395	-3.19435	-3.30311	-3.50137	-3.30794	-4.40418	-3.84809
nagK	b1119	-0.644183	-0.109584	-0.102343	-0.383284	-0.192155	-0.265562	-0.26178	-0.3197
cobB	b1120	-0.316528	-0.242624	-0.175708	-0.14924	-0.0433091	-0.0857416	-0.187324	-0.333711
ycfZ	b1121	-0.290642	-0.330648	-0.231442	-0.245831	-0.180202	-0.204313	-0.142829	-0.279891
ymfA	b1122	-0.383287	-0.368222	-0.174064	-0.348891	-0.26578	-0.199689	-0.218677	-0.221618
potD	b1123	-0.401122	-0.444483	-0.340936	-0.635979	-0.642861	-0.702298	-0.762229	-0.769564
potC	b1124	-0.314867	-0.197819	-0.195162	-0.230683	-0.462848	-0.488207	-0.389562	-0.609203
potB	b1125	-0.566055	-0.683046	-0.301006	-0.870172	-0.553981	-0.663129	-0.788817	-0.716596
potA	b1126	-0.469856	-0.690408	-0.579241	-0.493635	-0.590892	-0.718567	-0.766873	-1.22309
pepT	b1127	-0.568661	-0.53896	-0.383737	-0.313011	-0.312853	-0.408333	-0.451911	-0.519823
roxA	b1128	-0.318095	-0.15524	-0.108427	-0.173414	-0.0482132	-0.2273	-0.156726	-0.394791
phoQ	b1129	-0.916011	-0.916629	-0.90071	-0.981804	-0.913417	-0.904438	-0.974084	-1.07397
phoP	b1130	-0.896368	-1.07349	-0.898656	-1.13425	-1.23199	-1.14972	-1.22453	-1.10668
purB	b1131	-1.34094	-2.31434	-2.99306	-3.18797	-3.34559	-3.53961	-3.67146	-3.99599
hflD	b1132	-0.963292	-1.6147	-2.00602	-1.80627	-1.67745	-1.66992	-1.80417	-2.0159
mnmA	b1133	-0.800704	-1.58445	-2.11065	-2.61099	-2.89071	-3.41189	-4.37773	-3.88165
nudJ	b1134	-0.0942271	-0.127608	-0.321503	-0.323387	-0.240905	-0.166808	-0.303079	-0.533019
rluE	b1135	-0.157131	-0.395134	-0.207241	-0.436584	-0.182163	-0.215603	-0.225137	-0.301547
icd	b1136	-0.841973	-1.91224	-2.4213	-2.56218	-3.17094	-3.79857	-3.85753	-4.35166
ymfD	b1137	-0.233268	-0.370977	-0.111284	-0.170831	-0.248477	-0.242596	-0.0390666	-0.170246
ymfE	b1138	-0.455627	-0.487465	-0.317375	-0.388724	-0.180479	-0.317607	-0.0798316	-0.253342
lit	b1139	-0.321153	-0.450933	-0.202208	-0.302401	-0.271521	-0.267411	-0.282829	-0.296465
intE	b1140	-0.313334	-0.328271	-0.165878	-0.233457	-0.229924	-0.289	-0.19094	-0.319127
xisE	b1141	-0.350843	-0.27839	-0.173244	-0.226118	-0.161012	-0.245861	-0.196793	-0.175053
ymfH	b1142	-0.167868	-0.308066	-0.212618	-0.355207	-0.19466	-0.218335	-0.164657	-0.404677
ymfI	b1143	-0.131139	-0.200634	-0.693507	-0.435554	-0.364525	-0.259561	-0.414817	-0.387036
ymfJ	b1144	-0.251408	-0.110475	-0.106539	-0.308368	-0.341385	-0.440625	-0.124069	-0.313711
ymfK	b1145	-1.09914	-2.44531	-2.68823	-3.48656	-4.53314	-4.59092	-5.98561	-5.35346
ymfT	b1146	-0.046336	-0.710507	-0.414364	-0.385765	0.0286407	-0.197951	-0.113169	-0.2123
ymfL	b1147	-0.55511	-0.347711	-0.537634	-0.481342	-0.342094	-0.315935	-0.454844	-0.304114
ymfM	b1148	-0.241234	-0.224864	-0.15796	-0.377749	-0.268979	-0.409692	-0.344592	-0.205856
ymfN	b1149	-0.374267	-0.391259	-0.311161	-0.37373	-0.341655	-0.291363	-0.313911	-0.445165
ymfR	b1150	-0.853734	-0.170351	-0.485753	-0.414571	-0.525999	-0.726584	-0.452674	-0.45589
beeE	b1151	-0.362399	-0.20396	-0.164263	-0.232048	-0.165293	-0.157709	-0.162595	-0.192067
ymfQ	b1153	-0.391439	-0.040069	-0.159611	-0.109375	-0.0626139	-0.0111881	-0.0265715	-0.218494
ycfK	b1154	-0.346852	-0.29988	-0.213922	-0.37441	-0.201921	-0.303167	-0.186652	-0.40753
tfaP	b1155	-0.321998	-0.332554	-0.173807	-0.295927	-0.196045	-0.335306	-0.239423	-0.297372
tfaE	b1156	-0.344158	-0.35042	-0.236214	-0.303101	-0.246155	-0.288459	-0.222973	-0.338578
pinE	b1158	-0.416927	-0.406039	-0.290321	-0.466717	-0.338581	-0.396442	-0.266959	-0.377953
mcrA	b1159	-0.28547	-0.456342	-0.20168	-0.253421	-0.178412	-0.280979	-0.111879	-0.245843
iraM	b1160	-0.458029	-0.585697	-0.236748	-0.356657	-0.386785	-0.250099	-0.256713	-0.396019
ycgX	b1161	-0.206562	-0.329549	-0.227035	-0.104362	-0.178062	-0.302116	-0.0509676	-0.201787
bluR	b1162	-0.553845	-0.577499	-0.357734	-0.565989	-0.475431	-0.497699	-0.39824	-0.517922
bluF	b1163	-0.354288	-0.380777	-0.312583	-0.269416	-0.2782	-0.317759	-0.201311	-0.312153
ycgZ	b1164	-0.130831	-0.182709	-0.116413	-0.303634	-0.0666362	-0.222519	-0.0774439	-0.288009
ymgA	b1165	-0.343123	-0.539844	-0.290476	-0.34832	-0.189393	-0.340631	-0.233551	-0.289034
ariR	b1166	-0.366247	-0.511483	-0.270849	-0.282768	-0.2372	-0.346877	-0.126876	-0.289632
ymgC	b1167	-0.380382	-0.453789	-0.305967	-0.312843	-0.185745	-0.297311	-0.0693015	-0.20069
pdeG	b1168	-0.377796	-0.397158	-0.250003	-0.2965	-0.222196	-0.304475	-0.185563	-0.278115
ymgD	b1171	-0.208855	-0.345284	-0.354672	-0.376566	-0.182159	-0.231995	-0.2641	-0.187182
ymgG	b1172	-0.210489	-0.312187	-0.222314	-0.276413	-0.217259	-0.261675	-0.11387	-0.251285
minE	b1174	-0.575009	-1.06759	-1.37421	-1.85253	-2.13875	-2.79148	-2.12173	-2.42473
minD	b1175	-0.606408	-0.804466	-0.821497	-0.912913	-0.83548	-0.938714	-1.05586	-1.1959
minC	b1176	-0.338391	-0.475511	-0.474919	-0.477643	-0.522507	-0.622516	-0.889845	-0.755925
ycgJ	b1177	-0.326887	-0.277789	-0.227671	-0.121016	-0.143387	-0.21224	-0.19542	-0.161695
pliG	b1178	-0.401313	-0.489764	-0.331942	-0.410521	-0.302527	-0.330362	-0.399822	-0.399294
ycgL	b1179	-0.522881	-0.248443	-0.146243	-0.387248	-0.0423659	-0.146967	-0.322734	-0.505219
ycgM	b1180	-0.618084	-0.326736	-0.00361968	-0.201135	-0.277924	-0.236425	-0.302098	-0.276128
ycgN	b1181	-0.409204	-0.439444	-0.346677	-0.476002	-0.310943	-0.366337	-0.242277	-0.390288
hlyE	b1182	-0.329412	-0.450055	-0.258021	-0.298908	-0.264905	-0.293348	-0.241777	-0.274857
umuD	b1183	-0.416401	-0.450855	-0.441667	-0.514114	-0.441457	-0.349954	-0.210129	-0.340454
umuC	b1184	-0.217798	-0.326005	-0.0245218	-0.230973	-0.0936879	-0.0936813	-0.0695859	-0.281153
dsbB	b1185	-0.137161	-0.442311	-0.51249	-0.474891	-0.467306	-0.433329	-0.578833	-0.709304
nhaB	b1186	-0.25028	-0.289504	-0.224721	-0.213092	-0.179769	-0.277346	-0.344855	-0.272797
fadR	b1187	-0.350693	-0.559562	-0.509483	-0.682524	-0.604814	-0.744943	-0.784444	-0.988186
ycgB	b1188	-0.450149	-0.574404	-0.386342	-0.404277	-0.39109	-0.36149	-0.300336	-0.416274
dadA	b1189	-0.183805	-0.447336	-0.187381	-0.327466	-0.158674	-0.139653	-0.027306	-0.210019
dadX	b1190	-0.368004	-0.375128	-0.313721	-0.407978	-0.273275	-0.198491	-0.278868	-0.287624
cvrA	b1191	-0.375059	-0.317532	-0.220793	-0.314552	-0.339555	-0.215831	-0.249623	-0.377694
ldcA	b1192	-0.269509	-0.15794	-0.125116	-0.196726	-0.263352	-0.263943	-0.0869649	-0.205824
emtA	b1193	-0.241418	-0.17286	-0.130077	-0.186866	-0.0623496	-0.168792	-0.106657	-0.254376
ycgR	b1194	-0.270792	-0.30638	-0.196942	-0.345123	-0.267697	-0.327386	-0.306083	-0.285776
ymgE	b1195	-0.360286	-0.408768	-0.308159	-0.312219	-0.515641	-0.312343	-0.234221	-0.450141
ycgY	b1196	-0.426822	-0.334729	-0.298741	-0.351684	-0.123458	-0.152442	-0.0554485	-0.235649
treA	b1197	-0.323401	-0.299024	-0.350185	-0.416385	-0.31422	-0.277336	-0.185338	-0.375385
dhaM	b1198	-0.529922	-0.41469	-0.405007	-0.506303	-0.334147	-0.402626	-0.38633	-0.465259
dhaL	b1199	0.150816	-0.354304	0.0116519	-0.0203519	0.0854195	0.185804	-0.00243206	-0.414466
dhaK	b1200	-0.326049	-0.49094	-0.364944	-0.593207	-0.253458	-0.43545	-0.416561	-0.705465
dhaR	b1201	-0.321994	-0.375795	-0.262783	-0.350407	-0.266031	-0.369092	-0.290525	-0.345595
ycgV	b1202	-0.334152	-0.321222	-0.209544	-0.283789	-0.229016	-0.241486	-0.204304	-0.267843
ychF	b1203	-0.419092	-0.676429	-0.616413	-0.846146	-1.13208	-1.32222	-1.5928	-1.7017
pth	b1204	-0.29557	-0.570699	-0.944094	-1.20452	-1.52276	-1.48066	-1.72957	-1.73924
ychH	b1205	-0.529154	-0.586869	-0.328248	-0.20855	-0.173159	-0.732949	-0.326066	-0.234021
dauA	b1206	-0.347589	-0.384777	-0.384329	-0.462804	-0.437388	-0.316364	-0.393082	-0.33072
prs	b1207	-2.04255	-2.34568	-2.11356	-3.61089	-3.39505	-3.23385	-3.9821	-3.44537
ispE	b1208	-0.193177	-1.12236	-1.98501	-3.44688	-3.38012	-3.59756	-4.87006	-4.93741
lolB	b1209	-0.243412	-0.989741	-1.80822	-2.8716	-3.91984	-4.2589	-4.71018	-4.77352
hemA	b1210	-0.773728	-1.43885	-1.83953	-2.47711	-2.66534	-2.7739	-3.83735	-3.82669
prfA	b1211	-0.425898	-1.20024	-1.84855	-2.3698	-3.18531	-3.04865	-3.49022	-3.4572
prmC	b1212	-0.66531	-1.4303	-2.22196	-2.81761	-3.67406	-3.4074	-4.13621	-4.16995
ychQ	b1213	-0.547624	-0.335051	-0.404093	-0.466749	-0.472275	-0.378914	-0.437425	-0.579953
ychA	b1214	-0.703177	-0.724737	-1.06806	-1.00759	-1.06996	-1.10297	-1.07566	-1.44535
kdsA	b1215	-0.661314	-1.55371	-2.36435	-2.65385	-3.62733	-3.99496	-5.28274	-4.36519
chaA	b1216	-0.389163	-0.41872	-0.262391	-0.384282	-0.23369	-0.296901	-0.293198	-0.354663
chaB	b1217	-0.5181	-0.508014	-0.425363	-0.187424	-0.266636	-0.339341	-0.331867	-0.2426
chaC	b1218	-0.586805	-0.383079	-0.441167	-0.425378	-0.306831	-0.235991	-0.28689	-0.527633
ychN	b1219	-0.358726	-0.273866	-0.220564	-0.284959	-0.27774	-0.249713	-0.205709	-0.260298
ychO	b1220	-0.451041	-0.402045	-0.284864	-0.483841	-0.167953	-0.357481	-0.323325	-0.428145
narL	b1221	-0.39019	-0.574173	-0.404062	-0.255781	-0.437617	-0.159448	-0.428614	-0.539476
narX	b1222	-0.335782	-0.378612	-0.332168	-0.521916	-0.276083	-0.202943	-0.226171	-0.428183
narK	b1223	-0.342306	-0.385207	-0.222714	-0.367337	-0.224327	-0.195504	-0.253479	-0.219553
narG	b1224	-0.238495	-0.331731	-0.232762	-0.248286	-0.185653	-0.174622	-0.20464	-0.18671
narH	b1225	-0.208039	-0.273209	-0.297244	-0.199366	-0.28051	-0.240505	-0.285519	-0.312337
narJ	b1226	-0.357796	-0.123584	-0.227035	-0.236439	-0.249895	-0.017055	-0.237216	-0.0547044
narI	b1227	-0.345478	-0.392718	-0.386017	-0.213264	-0.387988	-0.357032	-0.234949	-0.312219
ychS	b1228	-0.528725	-0.33344	-0.430893	0.253741	-0.260812	-0.116487	-0.39369	-0.261897
tpr	b1229	0.388465	-0.714465	-1.12533	-0.657067	-0.415278	-0.162327	-0.578833	-0.475066
tyrV	b1230	-0.340888	-0.022587	-0.710297	-0.19312	0.40415	0.387011	-0.678368	0.225373
tyrT	b1231	-0.40629	-0.112085	-0.828941	0.143915	0.200616	-0.275954	-0.919869	-0.292541
purU	b1232	-0.440391	-0.645517	-0.468237	-0.488335	-0.532017	-0.512749	-0.445347	-0.499593
ychJ	b1233	-0.444757	-0.490374	-0.283266	-0.334177	-0.333097	-0.38301	-0.36043	-0.348321
rssA	b1234	-0.303787	-0.33719	-0.191883	-0.470801	-0.32099	-0.277844	-0.332355	-0.352042
rssB	b1235	-0.443373	-0.346746	-0.472627	-0.501242	-0.462135	-0.660942	-0.58022	-0.626203
galU	b1236	-0.514379	-0.646541	-0.624312	-1.06887	-1.17663	-1.53249	-1.65034	-2.18702
hns	b1237	-1.05615	-1.88224	-2.19496	-2.47498	-2.40244	-2.85441	-2.74264	-2.87637
tdk	b1238	-0.526605	-0.648483	-0.511486	-0.579328	-0.490468	-0.585662	-0.6282	-0.629754
adhE	b1241	-0.346537	-0.457963	-0.303956	-0.458175	-0.32814	-0.424741	-0.32284	-0.33965
ychE	b1242	-0.394838	-0.5285	-0.355878	-0.358748	-0.283341	-0.421322	-0.221662	-0.343996
oppA	b1243	-0.479684	-0.646746	-0.437759	-0.466347	-0.412162	-0.457084	-0.322324	-0.465333
oppB	b1244	-0.451401	-0.586891	-0.249017	-0.352138	-0.211647	-0.386946	-0.214878	-0.3716
oppC	b1245	-0.207993	-0.481542	-0.236365	-0.41351	-0.238038	-0.0138472	-0.289326	-0.52087
oppD	b1246	-0.430099	-0.386476	-0.376455	-0.451854	-0.28497	-0.478315	-0.226132	-0.619315
oppF	b1247	-0.436937	-0.508014	-0.153505	-0.192124	-0.307793	-0.152833	-0.258499	-0.263891
yciU	b1248	-0.508705	-0.574845	-0.758592	-0.805049	-0.700484	-0.583605	-1.01179	-0.562251
clsA	b1249	-0.521913	-0.628183	-0.360531	-0.522957	-0.454441	-0.277245	-0.4035	-0.446666
kch	b1250	-0.336463	-0.416688	-0.317433	-0.358638	-0.273574	-0.392735	-0.199813	-0.314273
yciI	b1251	-0.359014	-0.405316	-0.385097	-0.277413	-0.330361	-0.463772	-0.270395	-0.334366
tonB	b1252	-0.521642	-0.657329	-0.80687	-0.919743	-0.942202	-1.02687	-1.18998	-1.08225
yciA	b1253	-0.280618	-0.083248	-0.382524	-0.339926	-0.0511392	-0.281332	-0.111084	-0.0669393
yciB	b1254	-0.680612	-0.721246	-0.883014	-0.945261	-0.887254	-0.950093	-1.02617	-1.32142
yciC	b1255	-0.43094	-0.602416	-0.304984	-0.588903	-0.530877	-0.478257	-0.563682	-0.733781
ompW	b1256	-0.228921	-0.322864	-0.200856	-0.308849	-0.241366	-0.3285	-0.194698	-0.291432
yciE	b1257	-0.366982	-0.490503	-0.316954	-0.36947	-0.295458	-0.296159	-0.280349	-0.379451
yciF	b1258	-0.388676	-0.47765	-0.266774	-0.301145	-0.328624	-0.270867	-0.239605	-0.359193
yciG	b1259	-0.32065	-0.316664	-0.257237	-0.299238	-0.329366	-0.354061	-0.253283	-0.332157
trpA	b1260	-0.444525	-0.541262	-0.36135	-0.423928	-0.375157	-0.350887	-0.260686	-0.434046
trpB	b1261	-0.237479	-0.591175	-0.32786	-0.23349	-0.306127	-0.229185	-0.258331	-0.377017
trpC	b1262	-0.293739	-0.653444	-0.377766	-0.476054	-0.367173	-0.307266	-0.498991	-0.355152
trpD	b1263	-0.233567	-0.418539	-0.3586	-0.367069	-0.046235	-0.184531	-0.245952	-0.397214
trpE	b1264	-0.232314	-0.308879	-0.325175	-0.437435	-0.217615	-0.212831	-0.208904	-0.355041
trpL	b1265	-0.629457	-0.455546	0.0266689	-0.19312	-2.02881	-0.367876	-1.1638	-1.32306
rnm	b1266	-0.411213	-0.401446	-0.31376	-0.492586	-0.438267	-0.453228	-0.42343	-0.430341
yciO	b1267	-0.516307	-0.49006	-0.473414	-0.623726	-0.430233	-0.415513	-0.455239	-0.542596
yciQ	b1268	-0.34233	-0.47693	-0.274895	-0.368807	-0.314713	-0.323013	-0.211656	-0.338173
rluB	b1269	-0.218059	-0.425733	-0.385116	-0.685075	-0.669337	-0.619517	-0.490412	-0.928886
btuR	b1270	-0.361433	-0.549271	-0.329762	-0.464793	-0.294646	-0.256546	-0.105763	-0.224874
yciK	b1271	-0.404651	-0.665955	-0.421263	-0.606857	-0.434769	-0.508864	-0.467464	-0.423476
sohB	b1272	-0.285188	-0.371245	-0.276626	-0.33723	-0.24195	-0.293487	-0.202966	-0.238188
yciN	b1273	-0.58218	-0.467893	-0.644534	-0.617576	-0.230154	-0.566794	-0.421831	-0.509908
topA	b1274	-1.63251	-2.38593	-2.64632	-2.93353	-3.25355	-3.16999	-3.66905	-3.32479
cysB	b1275	-0.377435	-0.323943	-0.261463	-0.35617	-0.324194	-0.208009	-0.16409	-0.238134
acnA	b1276	-0.401232	-0.421932	-0.466415	-0.418698	-0.291772	-0.306979	-0.313943	-0.355876
ribA	b1277	-0.96527	-1.86325	-2.73311	-2.97396	-3.3212	-4.67394	-4.86218	-4.69952
pgpB	b1278	-0.291307	-0.475253	-0.294622	-0.311946	-0.369821	-0.386959	-0.299325	-0.265751
lapA	b1279	-0.975838	-1.74748	-1.47583	-1.43259	-1.83532	-1.7247	-1.6663	-1.51814
lapB	b1280	-0.953181	-1.76656	-2.56094	-3.76886	-3.95937	-3.84644	-3.78762	-4.26729
pyrF	b1281	-0.453779	-0.559361	-0.565246	-0.54886	-0.333657	-0.3529	-0.381152	-0.809184
yciH	b1282	-0.436218	-0.630039	-0.468352	-0.564285	-0.360197	-0.348371	-0.38411	-0.427382
osmB	b1283	-0.252886	-0.517935	-0.291082	-0.304136	-0.245756	-0.315553	-0.242727	-0.30455
yciT	b1284	-0.297718	-0.526855	-0.210531	-0.492947	-0.447735	-0.449936	-0.412069	-0.405123
pdeR	b1285	-0.342589	-0.523748	-0.326136	-0.449113	-0.312866	-0.402393	-0.331869	-0.343265
rnb	b1286	-0.362729	-0.679144	-0.8182	-0.943798	-1.04748	-1.16698	-1.56684	-2.01323
yciW	b1287	-0.361583	-0.383722	-0.354099	-0.406006	-0.196003	-0.311015	-0.245849	-0.324426
fabI	b1288	-0.973351	-2.32527	-2.69802	-3.34102	-3.0877	-3.37902	-4.4492	-4.76047
ycjD	b1289	-0.369837	-0.629094	-0.315401	-0.482196	-0.234715	-0.204418	-0.124336	-0.268616
sapF	b1290	-0.607475	-0.782781	-0.799915	-1.21121	-1.25458	-1.30521	-1.479	-1.88711
sapD	b1291	-0.564307	-0.90277	-0.783125	-0.945485	-1.15733	-1.07905	-1.35724	-1.7208
sapC	b1292	-0.559634	-0.945419	-0.848494	-1.06447	-1.01459	-1.10397	-1.54592	-1.84235
sapB	b1293	-0.21592	-0.592803	-0.67934	-1.17349	-0.716001	-1.11631	-1.42288	-1.54206
sapA	b1294	-0.49763	-0.802584	-0.796922	-1.03625	-0.980875	-1.31201	-1.34534	-1.4769
ymjA	b1295	-0.490057	-0.508014	-0.484798	-0.565271	-0.540942	-0.476616	-0.354665	-0.612376
puuP	b1296	-0.314348	-0.420125	-0.268419	-0.480618	-0.30056	-0.239017	-0.213394	-0.379499
puuA	b1297	-0.294013	-0.356683	-0.42925	-0.528123	-0.356523	-0.282687	-0.285057	-0.415333
puuD	b1298	-0.322975	-0.463761	-0.236985	-0.372762	-0.324061	-0.246807	-0.210249	-0.419586
puuR	b1299	-0.460666	-0.667212	-0.593861	-0.754756	-0.624465	-0.4594	-0.500532	-0.627164
puuC	b1300	-0.22122	-0.346935	-0.321095	-0.422239	-0.277662	-0.328904	-0.28329	-0.443034
puuB	b1301	-0.412184	-0.650062	-0.334761	-0.688496	-0.413746	-0.40011	-0.379063	-0.484127
puuE	b1302	-0.38951	-0.653141	-0.368496	-0.620213	-0.436861	-0.36201	-0.39145	-0.517067
pspF	b1303	-0.421225	-0.523256	-0.364082	-0.320454	-0.398838	-0.393765	-0.191466	-0.375239
pspA	b1304	-0.648136	-0.521754	-0.730089	-0.755609	-0.522533	-0.623281	-0.558465	-0.708074
pspB	b1305	-0.173134	-0.541372	-0.269724	-0.207619	-0.239706	-0.276297	-0.153527	-0.472493
pspC	b1306	-0.464232	-0.490435	-0.431973	-0.595579	-0.481734	-0.331544	-0.383033	-0.570705
pspD	b1307	-0.455519	-0.395941	-0.291246	-0.720958	-0.665838	-0.407342	-0.474216	-0.524634
pspE	b1308	-0.268637	-0.613808	-0.337401	-0.501992	-0.305867	-0.45366	-0.412214	-0.489345
ycjM	b1309	-0.379777	-0.529103	-0.414851	-0.466631	-0.366938	-0.361978	-0.282161	-0.440102
ycjN	b1310	-0.337882	-0.547806	-0.492955	-0.462701	-0.362623	-0.369936	-0.28247	-0.425104
ycjO	b1311	-0.363512	-0.598578	-0.251522	-0.385617	-0.50287	-0.463052	-0.338699	-0.336812
ycjP	b1312	-0.429596	-0.657614	-0.292791	-0.457284	-0.362609	-0.415411	-0.364935	-0.479662
ycjQ	b1313	-0.458029	-0.508971	-0.480266	-0.569431	-0.523957	-0.512241	-0.301825	-0.509091
ycjR	b1314	-0.477826	-0.372044	-0.615368	-0.414746	-0.266887	-0.390377	-0.208956	-0.332485
ycjS	b1315	-0.385178	-0.559524	-0.338635	-0.415793	-0.358913	-0.438448	-0.457055	-0.45677
ycjT	b1316	-0.376434	-0.551892	-0.465847	-0.50726	-0.430472	-0.371195	-0.46626	-0.429673
ycjU	b1317	-0.362131	-0.386806	-0.261569	-0.440095	-0.382408	-0.283463	-0.27376	-0.427491
ompG	b1319	-0.325781	-0.547072	-0.40007	-0.492955	-0.349041	-0.387083	-0.317052	-0.41529
ycjW	b1320	-0.388444	-0.612588	-0.551411	-0.585764	-0.488469	-0.568281	-0.479805	-0.559772
ycjX	b1321	-0.400766	-0.674732	-0.546339	-0.592608	-0.356647	-0.447537	-0.328321	-0.586154
ycjF	b1322	-0.332823	-0.542452	-0.366874	-0.505668	-0.237066	-0.268753	-0.262484	-0.440927
tyrR	b1323	-0.345685	-0.560318	-0.373766	-0.455127	-0.44811	-0.308484	-0.397052	-0.555027
tpx	b1324	-0.38523	-0.474927	-0.444036	-0.561363	-0.397053	-0.386826	-0.355685	-0.384809
ycjG	b1325	-0.252982	-0.249645	-0.417776	-0.421638	-0.175582	-0.362428	-0.188457	-0.290467
mpaA	b1326	-0.576901	-0.544096	-0.553212	-0.748106	-0.417016	-0.536648	-0.451267	-0.714872
ycjY	b1327	-0.453793	-0.574901	-0.555699	-0.598236	-0.415813	-0.492227	-0.432033	-0.437891
pgrR	b1328	-0.278312	-0.624721	-0.468972	-0.454006	-0.336191	-0.349112	-0.279931	-0.516431
mppA	b1329	-0.326567	-0.537437	-0.391199	-0.496382	-0.327735	-0.424769	-0.296697	-0.396932
ynaI	b1330	-0.409903	-0.657222	-0.457127	-0.538079	-0.419068	-0.478909	-0.383742	-0.552716
insH4	b1331	-0.0624049	-0.0234389	0.0485598	0.0390336	0.0437073	-0.0272315	0.0195799	-0.00241759
ynaJ	b1332	-0.408019	-0.533966	-0.0914412	-0.438492	-0.660406	-0.374321	-0.324397	-0.687555
uspE	b1333	-0.334001	-0.534029	-0.45607	-0.476474	-0.365314	-0.632172	-0.329313	-0.356876
fnr	b1334	-0.494082	-0.375615	-0.618156	-0.693225	-0.413197	-0.557995	-0.430374	-0.571129
ogt	b1335	-0.478938	-0.391738	-0.687131	-0.604702	-0.703564	-0.595793	-0.465752	-0.442357
abgT	b1336	-0.385223	-0.436809	-0.426311	-0.395499	-0.354989	-0.394864	-0.267735	-0.379821
abgB	b1337	-0.197948	-0.501264	-0.429542	-0.415301	-0.238174	-0.343766	-0.434121	-0.412794
abgA	b1338	-0.429482	-0.466618	-0.570622	-0.689897	-0.425997	-0.452354	-0.417042	-0.515524
abgR	b1339	-0.379959	-0.684177	-0.444407	-0.415395	-0.33172	-0.405505	-0.276867	-0.494457
smrA	b1340	-0.23735	-0.505957	-0.294745	-0.257297	-0.352153	-0.400923	-0.247468	-0.466858
dgcM	b1341	-0.580026	-0.851193	-0.626803	-0.670571	-0.564087	-0.598162	-0.574013	-0.639384
zntB	b1342	-0.455997	-0.682711	-0.470046	-0.634441	-0.568789	-0.466332	-0.393671	-0.607457
dbpA	b1343	-0.439289	-0.570097	-0.508633	-0.575083	-0.393	-0.425645	-0.28406	-0.664886
ttcA	b1344	-0.553483	-0.638908	-0.678898	-0.670198	-0.594011	-0.472811	-0.433654	-0.651504
intR	b1345	-0.402609	-0.618009	-0.478152	-0.585333	-0.424843	-0.4678	-0.356114	-0.493067
xisR	b1346	-0.396115	-0.656861	-0.452935	-0.514863	-0.318242	-0.42849	-0.346714	-0.480778
rcbA	b1347	-0.437808	-0.574486	-0.544873	-0.664398	-0.436999	-0.48297	-0.191017	-0.559621
ralR	b1348	-0.22988	-0.606537	-0.350374	-0.418555	-0.338568	-0.376195	-0.271568	-0.556069
recT	b1349	-0.238759	-0.523281	-0.363646	-0.502099	-0.32658	-0.347457	-0.281524	-0.385124
recE	b1350	-0.370566	-0.630637	-0.493318	-0.5998	-0.472147	-0.481025	-0.478194	-0.544939
racC	b1351	-0.422208	-0.683542	-0.563896	-0.717847	-0.560257	-0.501819	-0.620433	-0.3357
kilR	b1352	-0.383074	-0.666866	-0.440381	-0.45909	-0.382541	-0.348378	-0.311076	-0.430242
sieB	b1353	-0.362295	-0.5973	-0.522519	-0.496831	-0.472308	-0.414392	-0.371028	-0.570829
ydaG	b1355	-0.527983	-0.842117	-0.475831	-0.796997	-0.550501	-0.539716	-0.533484	-0.297082
racR	b1356	-0.495052	-0.0619556	-0.655492	-2.15569	-3.13998	-5.05215	-6.35903	-6.08533
ydaS	b1357	-0.272179	-0.611219	-0.557916	-0.587183	-0.6202	-0.574276	-0.534256	-0.629839
ydaT	b1358	-0.363363	-0.451948	-0.563347	-0.684106	-0.464167	-0.40072	-0.43797	-0.492831
ydaU	b1359	-0.41435	-0.631128	-0.451817	-0.525316	-0.613005	-0.628763	-0.434215	-0.578444
ydaV	b1360	-0.390365	-0.690626	-0.441181	-0.487065	-0.321777	-0.470056	-0.416759	-0.709141
ydaW	b1361	-0.374727	-0.804344	-0.431037	-0.350338	-0.566127	-0.363229	-0.24852	-0.536101
trkG	b1363	-0.390452	-0.681809	-0.421943	-0.50739	-0.481055	-0.462966	-0.281757	-0.507296
ynaK	b1365	-0.39545	-0.692491	-0.486964	-0.582812	-0.488382	-0.467197	-0.360319	-0.535995
ydaY	b1366	-0.349212	-0.599921	-0.276971	-0.532761	-0.394646	-0.420926	-0.328854	-0.510563
ynaA	b1368	-0.316053	-0.611044	-0.395611	-0.474716	-0.412531	-0.428173	-0.326818	-0.483591
insH5	b1370	-0.334001	-0.399886	-0.458947	-0.568144	-0.543046	-0.319456	-0.420803	-0.502692
stfR	b1372	-0.386727	-0.624886	-0.549874	-0.629654	-0.510603	-0.516064	-0.437873	-0.583591
tfaR	b1373	-0.385381	-0.566367	-0.537729	-0.546731	-0.484922	-0.412713	-0.376943	-0.4926
pinR	b1374	-0.407767	-0.668991	-0.510898	-0.610864	-0.492953	-0.434344	-0.435115	-0.586011
ynaE	b1375	-0.452949	-0.68919	-0.491596	-0.456154	-0.473493	-0.446388	-0.30722	-0.460873
uspF	b1376	-0.368733	-0.603234	-0.587117	-0.568815	-0.497935	-0.419771	-0.354673	-0.640079
ompN	b1377	-0.33883	-0.542699	-0.428248	-0.53306	-0.414267	-0.395228	-0.313094	-0.441169
ydbK	b1378	-0.242201	-0.556271	-0.419324	-0.424247	-0.400461	-0.443557	-0.33921	-0.408339
hslJ	b1379	-0.240446	-0.467276	-0.46255	-0.657185	-0.378879	-0.263099	-0.58228	-0.520759
ldhA	b1380	-0.601484	-0.868637	-0.753668	-0.902622	-0.694607	-0.842063	-0.743313	-0.788751
ydbH	b1381	-0.36442	-0.570024	-0.527206	-0.580506	-0.480448	-0.443727	-0.334953	-0.541343
ynbE	b1382	-0.153178	-0.316805	-0.312302	-0.547427	-0.4372	-0.380132	-0.338178	-0.442836
ydbL	b1383	-0.397686	-0.634783	-0.56426	-0.594611	-0.452379	-0.375125	-0.345786	-0.59104
feaR	b1384	-0.362911	-0.679652	-0.495877	-0.488274	-0.464196	-0.492318	-0.423921	-0.551153
feaB	b1385	-0.236077	-0.505051	-0.46092	-0.495322	-0.44894	-0.294539	-0.264466	-0.508012
tynA	b1386	-0.318757	-0.544714	-0.44061	-0.555664	-0.445067	-0.379313	-0.337245	-0.644425
paaZ	b1387	-0.432195	-0.716468	-0.703008	-0.615942	-0.608234	-0.515433	-0.45757	-0.667907
paaA	b1388	-0.179493	-0.593008	-0.387206	-0.469703	-0.426054	-0.439065	-0.303451	-0.528051
paaB	b1389	-0.190621	-0.508014	-0.404951	-0.195182	-0.39601	-0.110003	-0.255257	-0.284677
paaC	b1390	-0.486144	-0.819309	-0.662748	-0.843583	-0.492887	-0.557565	-0.646964	-0.589681
paaD	b1391	-0.356191	-0.962259	-0.693936	-0.922313	-0.657778	-0.639204	-0.223014	-0.689148
paaE	b1392	-0.108411	-0.433306	-0.384834	-0.459224	-0.186723	-0.432486	-0.19299	-0.432067
paaF	b1393	-0.26769	-0.575357	-0.422469	-0.562353	-0.238102	-0.515273	-0.39101	-0.380353
paaG	b1394	-0.339511	-0.641827	-0.350381	-0.537548	-0.456528	-0.405409	-0.298453	-0.423273
paaH	b1395	-0.256214	-0.538489	-0.493698	-0.476292	-0.374138	-0.313131	-0.35712	-0.357393
paaI	b1396	-0.566755	-0.672952	-0.575885	-0.54177	-0.657077	-0.751292	-0.780067	-0.548331
paaJ	b1397	-0.588927	-0.702841	-0.674388	-0.728881	-0.589579	-0.555784	-0.51818	-0.59811
paaK	b1398	-0.143482	-0.497177	-0.465163	-0.430547	-0.358193	-0.341143	-0.320565	-0.365537
paaX	b1399	-0.472398	-0.751082	-0.482867	-0.529726	-0.453661	-0.663679	-0.558152	-0.762763
paaY	b1400	-0.172508	-0.52754	-0.338514	-0.370711	-0.335803	-0.260065	-0.146923	-0.354977
insD2	b1402	0.0811158	0.155772	0.0545493	0.171215	0.153991	0.184457	0.126573	0.105429
insC2	b1403	0.114203	0.220877	0.271414	0.22736	0.214378	0.238731	0.133772	0.236941
insI2	b1404	-0.0238201	-0.0576608	-0.0782139	-0.0868861	-0.0214253	-0.0101279	-0.0479818	0.00408574
pdxI	b1406	-0.421899	-0.729805	-0.697951	-0.623112	-0.565073	-0.549486	-0.408106	-0.623317
ydbD	b1407	-0.330303	-0.661492	-0.508312	-0.576203	-0.448677	-0.471719	-0.391155	-0.499948
ynbA	b1408	-0.288224	-0.528351	-0.492521	-0.587617	-0.3451	-0.382667	-0.294125	-0.55445
ynbB	b1409	-0.348704	-0.632131	-0.49413	-0.646166	-0.52324	-0.525918	-0.458661	-0.556277
ynbC	b1410	-0.454308	-0.664535	-0.592004	-0.620288	-0.514048	-0.497892	-0.483991	-0.592742
ynbD	b1411	-0.398254	-0.704447	-0.523482	-0.69258	-0.445129	-0.437097	-0.442805	-0.499781
azoR	b1412	-0.349925	-0.493416	-0.509017	-0.466953	-0.393862	-0.355398	-0.226259	-0.589525
hrpA	b1413	-0.221075	-0.529155	-0.585865	-0.673658	-0.424073	-0.552396	-0.530156	-0.590409
ydcF	b1414	-0.329596	-0.647578	-0.57042	-0.404665	-0.459931	-0.560125	-0.38916	-0.572935
aldA	b1415	-0.381643	-0.744723	-0.594109	-0.638506	-0.480462	-0.444219	-0.342809	-0.547533
cybB	b1418	-0.277908	-0.343408	-0.459856	-0.489207	-0.230413	-0.342868	-0.217411	-0.320724
ydcA	b1419	-0.55341	-0.644174	-0.406402	-0.463341	-0.345566	-0.59961	-0.446225	-0.40724
mokB	b1420	-0.444346	-0.643293	-0.619694	-0.608157	-0.451884	-0.658218	-0.434867	-0.396273
trg	b1421	-0.250037	-0.48026	-0.433356	-0.503568	-0.37967	-0.377484	-0.301705	-0.525426
ydcI	b1422	-0.603375	-0.716618	-0.562295	-0.69802	-0.571283	-0.637981	-0.643399	-0.588297
ydcJ	b1423	-0.340499	-0.644041	-0.49569	-0.452254	-0.381471	-0.37515	-0.372663	-0.605595
opgD	b1424	-0.347981	-0.622146	-0.464947	-0.551793	-0.589688	-0.376482	-0.360177	-0.456248
ydcH	b1426	-0.12117	-0.524368	-0.437999	-0.643433	-0.427216	-0.490559	-0.473578	-0.458608
rimL	b1427	-0.373994	-0.877351	-0.605382	-0.790887	-0.571188	-0.502879	-0.457245	-0.538632
ydcK	b1428	-0.394262	-0.790252	-0.669158	-0.696664	-0.628407	-0.539763	-0.550497	-0.586172
tehA	b1429	-0.327928	-0.671436	-0.571869	-0.534411	-0.402728	-0.377125	-0.355986	-0.543589
tehB	b1430	-0.287213	-0.627275	-0.390028	-0.588932	-0.4021	-0.387676	-0.303318	-0.428613
ydcL	b1431	-0.330112	-0.647721	-0.467012	-0.67797	-0.560635	-0.567578	-0.552856	-0.681558
insQ	b1432	-0.437799	-0.737185	-0.52212	-0.633934	-0.474835	-0.675958	-0.531527	-0.484963
ydcO	b1433	-0.259872	-0.567494	-0.543053	-0.352846	-0.416579	-0.482443	-0.433677	-0.617224
sutR	b1434	-0.559538	-0.570052	-0.485812	-0.407161	-0.572999	-0.557533	-0.773573	-0.578684
rlhA	b1435	-0.382832	-0.687589	-0.596053	-0.562921	-0.399336	-0.563616	-0.413427	-0.527089
yncJ	b1436	-0.310414	-0.667885	-0.54824	-0.529624	-0.61617	-0.380543	-0.127679	-0.504046
hicB	b1438	-0.705855	-0.742112	-0.882566	-0.73471	-0.780843	-0.70985	-0.815872	-0.825974
ydcR	b1439	-0.348029	-0.585531	-0.547574	-0.620476	-0.515978	-0.57341	-0.414161	-0.575889
ydcS	b1440	-0.331787	-0.691221	-0.533649	-0.566458	-0.410185	-0.358322	-0.361283	-0.493964
ydcT	b1441	-0.146687	-0.605861	-0.321362	-0.445081	-0.411804	-0.361828	-0.298168	-0.432824
ydcU	b1442	-0.247929	-0.532822	-0.332633	-0.425939	-0.368016	-0.389506	-0.184295	-0.371085
ydcV	b1443	-0.403253	-0.750057	-0.512274	-0.693588	-0.502944	-0.5856	-0.437932	-0.355342
patD	b1444	-0.401395	-0.565876	-0.694412	-0.734103	-0.521524	-0.411893	-0.584712	-0.746273
ortT	b1445	-0.22129	-1.29892	-0.617394	-0.85278	-0.794179	-0.766463	-0.428154	-0.393846
ydcY	b1446	-0.248663	-0.174719	-0.301385	-0.608157	-0.844287	-0.401114	-0.258536	-0.520082
ydcZ	b1447	-0.482411	-0.811	-0.8226	-0.503968	-0.610756	-0.653812	-0.585202	-0.708224
mnaT	b1448	-0.466401	-0.748351	-0.709375	-0.494668	-0.599545	-0.688738	-0.631437	-0.834905
curA	b1449	-0.400049	-0.752995	-0.568187	-0.62082	-0.523046	-0.495399	-0.545284	-0.472805
mcbR	b1450	-0.458797	-0.671005	-0.608189	-0.633435	-0.493503	-0.490006	-0.463435	-0.611734
yncD	b1451	-0.400926	-0.551461	-0.567294	-0.536338	-0.45586	-0.446228	-0.416816	-0.485271
yncE	b1452	-0.210733	-0.547659	-0.42945	-0.612353	-0.320762	-0.350653	-0.334069	-0.469665
ansP	b1453	-0.502037	-0.800346	-0.58056	-0.594462	-0.551039	-0.628954	-0.508594	-0.661074
yncG	b1454	-0.407124	-0.691168	-0.664534	-0.672997	-0.578077	-0.606177	-0.458187	-0.565902
yncH	b1455	-0.464203	-0.844705	-0.441561	-0.507316	-0.957488	-0.308134	-0.406733	-0.396077
ydcD	b1457	-0.460679	-0.893926	-0.563921	-0.428813	-0.597456	-0.413939	-0.228619	-0.446663
ydcC	b1460	-0.269609	-0.449909	-0.375675	-0.366621	-0.391594	-0.32924	-0.298457	-0.358205
pptA	b1461	-0.366329	-0.750139	-0.551727	-0.495112	-0.739686	-0.436448	-0.396094	-0.72957
yddH	b1462	-0.395874	-0.670248	-0.591902	-0.669558	-0.631079	-0.67935	-0.582	-0.707579
nhoA	b1463	-0.525399	-0.643254	-0.61871	-0.516039	-0.641873	-0.304257	-0.372382	-0.53903
yddE	b1464	-0.292501	-0.648169	-0.62667	-0.688738	-0.532152	-0.605283	-0.409276	-0.780668
narV	b1465	-0.387532	-0.380988	-0.338981	-0.385765	-0.542998	-0.409172	-0.332039	-0.339644
narW	b1466	-0.191494	-0.569145	-0.554429	-0.748967	-0.614546	-0.407501	-0.437394	-0.759937
narY	b1467	-0.347787	-0.570659	-0.488488	-0.475492	-0.468164	-0.509191	-0.476303	-0.585996
narZ	b1468	-0.273393	-0.602458	-0.583876	-0.537433	-0.470049	-0.469939	-0.388082	-0.564934
narU	b1469	-0.456301	-0.686862	-0.547819	-0.659188	-0.520233	-0.54558	-0.49302	-0.566021
yddK	b1471	-0.328672	-0.583261	-0.475083	-0.48491	-0.488405	-0.492364	-0.292779	-0.416401
yddL	b1472	-0.419116	-0.781258	-0.564922	-0.669823	-0.500707	-0.592114	-0.446085	-0.507737
yddG	b1473	-0.424061	-0.707327	-0.601485	-0.634317	-0.572925	-0.545949	-0.433555	-0.664331
fdnG	b1474	-0.381924	-0.68131	-0.587785	-0.690502	-0.579265	-0.570911	-0.536754	-0.669768
fdnH	b1475	-0.253501	-0.619828	-0.445735	-0.673177	-0.447274	-0.33576	-0.363444	-0.466685
fdnI	b1476	-0.478762	-0.872797	-0.464964	-0.511533	-0.493971	-0.505872	-0.703724	-0.749405
yddM	b1477	-0.366829	-0.911736	-0.704628	-0.552448	-0.197954	-0.938708	-0.158126	-0.315275
adhP	b1478	-0.412873	-0.480243	-0.525872	-0.634629	-0.498789	-0.269336	-0.394806	-0.574521
maeA	b1479	-0.341947	-0.635798	-0.568391	-0.574498	-0.523398	-0.362565	-0.407761	-0.484482
sra	b1480	-0.484778	-0.754654	-0.500843	-0.754447	-0.898585	-0.703353	-0.6313	-0.609996
bdm	b1481	-0.252373	-0.631708	-0.433639	-0.504034	-0.476843	-0.433498	-0.299049	-0.453406
osmC	b1482	-0.340393	-0.775755	-0.725651	-0.735826	-0.666474	-0.539693	-0.523515	-0.685612
ddpF	b1483	-0.290389	-0.620185	-0.662323	-0.667195	-0.572725	-0.581392	-0.627117	-0.772835
ddpD	b1484	-0.390007	-0.715182	-0.570903	-0.580446	-0.656658	-0.62379	-0.519107	-0.642516
ddpC	b1485	-0.35897	-0.565625	-0.661708	-0.431971	-0.447188	-0.387665	-0.482038	-0.633824
ddpB	b1486	-0.360512	-0.552515	-0.531899	-0.561655	-0.40837	-0.45447	-0.412636	-0.495293
ddpA	b1487	-0.411559	-0.612508	-0.483411	-0.659458	-0.583305	-0.521455	-0.588948	-0.537015
ddpX	b1488	-0.378622	-0.683815	-0.587919	-0.712168	-0.441503	-0.545519	-0.486701	-0.606474
dosP	b1489	-0.358475	-0.633733	-0.539219	-0.627663	-0.468763	-0.434249	-0.500721	-0.58698
dosC	b1490	-0.396934	-0.696839	-0.597575	-0.618623	-0.550082	-0.544466	-0.477888	-0.604131
digH	b1491	-0.405996	-0.753177	-0.728713	-0.676154	-0.6858	-0.653773	-0.602981	-0.763858
gadC	b1492	-0.407897	-0.745718	-0.682656	-0.628825	-0.557779	-0.466138	-0.467001	-0.622539
gadB	b1493	-0.0253695	-0.290066	-0.303219	-0.400854	-0.302155	-0.268757	-0.212815	-0.263713
pqqL	b1494	-0.385261	-0.635353	-0.595287	-0.608764	-0.505542	-0.497103	-0.456239	-0.552026
yddB	b1495	-0.407616	-0.621171	-0.516831	-0.62157	-0.493898	-0.467487	-0.435957	-0.559495
yddA	b1496	-0.404374	-0.685797	-0.596782	-0.649721	-0.563822	-0.508156	-0.435217	-0.605729
ydeM	b1497	-0.42334	-0.743914	-0.630477	-0.673077	-0.544855	-0.543326	-0.443355	-0.598658
ydeN	b1498	-0.361219	-0.641223	-0.583104	-0.57959	-0.542919	-0.538888	-0.432223	-0.551487
ydeO	b1499	-0.397577	-0.757429	-0.610055	-0.57567	-0.566591	-0.546367	-0.508393	-0.623756
safA	b1500	-0.448561	-0.869011	-0.559671	-0.71479	-0.648182	-0.537887	-0.472704	-0.468885
ydeP	b1501	-0.395578	-0.678018	-0.580563	-0.626158	-0.574334	-0.557458	-0.453337	-0.647114
ydeQ	b1502	-0.395647	-0.718378	-0.627031	-0.655375	-0.585574	-0.551044	-0.446835	-0.63112
ydeR	b1503	-0.347842	-0.684361	-0.632487	-0.650684	-0.534517	-0.562222	-0.36694	-0.582486
ydeS	b1504	-0.350944	-0.702646	-0.569806	-0.615589	-0.486158	-0.468091	-0.404077	-0.548848
ydeT	b1505	-0.381938	-0.687221	-0.596548	-0.658244	-0.501113	-0.557822	-0.462886	-0.575019
hipA	b1507	-0.474267	-0.775643	-0.767766	-0.612591	-0.491467	-0.619038	-0.528609	-0.680705
hipB	b1508	-0.958049	-1.42659	-1.66449	-1.97739	-2.17153	-1.60371	-3.26999	-2.03695
lsrK	b1511	-0.402119	-0.656551	-0.633876	-0.662544	-0.635532	-0.578995	-0.542524	-0.684642
lsrR	b1512	-0.381523	-0.736307	-0.632516	-0.544795	-0.522859	-0.460649	-0.496277	-0.587655
lsrA	b1513	-0.447275	-0.63265	-0.631841	-0.591026	-0.652335	-0.472355	-0.516202	-0.576818
lsrC	b1514	-0.415399	-0.621599	-0.611927	-0.807434	-0.668426	-0.747524	-0.707624	-0.597304
lsrD	b1515	-0.260938	-0.647904	-0.344599	-0.729064	-0.605639	-0.374735	-0.463272	-0.554153
lsrB	b1516	-0.417731	-0.654358	-0.59366	-0.704053	-0.695469	-0.513298	-0.469434	-0.51244
lsrF	b1517	-0.430472	-0.724071	-0.596967	-0.702949	-0.610951	-0.54334	-0.54385	-0.679679
lsrG	b1518	-0.538055	-0.717467	-0.849361	-0.673564	-0.697616	-0.556405	-0.33411	-0.882327
tam	b1519	-0.324201	-0.666744	-0.634366	-0.592787	-0.520586	-0.583786	-0.413128	-0.653533
yneE	b1520	-0.405374	-0.848676	-0.582017	-0.719076	-0.608549	-0.468733	-0.512932	-0.773115
uxaB	b1521	-0.435764	-0.61579	-0.638995	-0.604965	-0.633893	-0.585297	-0.400235	-0.581014
dgcF	b1522	-0.278914	-0.589772	-0.628288	-0.506228	-0.5123	-0.535617	-0.536981	-0.797845
yneG	b1523	-0.445484	-0.668091	-0.859375	-0.452207	-0.712426	-0.505133	-0.0868331	-0.656462
glsB	b1524	-0.425525	-0.705426	-0.735826	-0.745148	-0.552932	-0.369519	-0.529709	-0.69814
sad	b1525	-0.431394	-0.696166	-0.585779	-0.75089	-0.598553	-0.775732	-0.511146	-0.601866
yneJ	b1526	-0.554572	-0.787307	-0.634573	-0.659463	-0.726144	-0.60919	-0.538508	-0.666557
yneK	b1527	-0.447139	-0.702875	-0.593052	-0.681342	-0.477374	-0.54181	-0.432319	-0.59597
ydeA	b1528	-0.534578	-0.678532	-0.649222	-0.722133	-0.598224	-0.727992	-0.441804	-0.637664
marC	b1529	-0.436404	-0.552524	-0.425205	-0.679853	-0.490668	-0.426886	-0.539279	-0.777571
marR	b1530	-0.321273	-0.527554	-0.507444	-0.55315	-0.497897	-0.448104	-0.398641	-0.616416
marA	b1531	-0.218501	-0.526983	-0.420124	-0.610253	-0.46579	-0.401104	-0.479716	-0.441947
marB	b1532	-0.699627	-0.656112	-0.815183	-0.671088	-0.383547	-0.544276	-0.838352	-1.03091
eamA	b1533	-0.540221	-0.821554	-0.62655	-0.619135	-0.632484	-0.660014	-0.501051	-0.727206
ydeE	b1534	-0.445861	-0.620423	-0.655183	-0.714338	-0.612152	-0.56774	-0.534445	-0.628717
dgcZ	b1535	-0.448094	-0.764878	-0.635544	-0.72434	-0.586281	-0.569551	-0.493841	-0.662653
ydeI	b1536	-0.396066	-0.751149	-0.586112	-0.543398	-0.493793	-0.519253	-0.363614	-0.568733
ydeJ	b1537	-0.434292	-0.797977	-0.668316	-0.689235	-0.54699	-0.610375	-0.443743	-0.579806
dcp	b1538	-0.381745	-0.581742	-0.541549	-0.672902	-0.485078	-0.515212	-0.475591	-0.57382
ydfG	b1539	-0.495251	-0.626195	-0.589621	-0.626389	-0.538827	-0.422968	-0.357394	-0.627546
rspR	b1540	-0.693606	-0.685229	-0.933174	-1.16432	-0.527679	-0.755543	-0.71285	-0.972908
ydfZ	b1541	-0.404221	-1.24725	-0.732585	-0.548175	-0.575578	-0.682698	-0.86381	-0.623671
ydfI	b1542	-0.289328	-0.728324	-0.582521	-0.734221	-0.604863	-0.49418	-0.40843	-0.621092
ydfJ	b1543	-0.426496	-0.779516	-0.597671	-0.652289	-0.575732	-0.532541	-0.441613	-0.619503
ydfK	b1544	-0.407768	-0.75659	-0.497099	-0.478308	-0.512445	-0.480555	-0.328275	-0.463554
pinQ	b1545	-0.447791	-0.723834	-0.540266	-0.616401	-0.518597	-0.479025	-0.443717	-0.606624
tfaQ	b1546	-0.468107	-0.614341	-0.535005	-0.484963	-0.504572	-0.479891	-0.393848	-0.552346
stfQ	b1547	-0.473183	-0.759574	-0.720828	-0.65582	-0.702868	-0.51921	-0.469241	-0.589316
nohA	b1548	-0.434134	-0.607549	-0.362605	-0.450706	-0.73778	-0.589781	-0.493053	-0.429491
ydfO	b1549	-0.41724	-0.815979	-0.660012	-0.542019	-0.495434	-0.604759	-0.443431	-0.529094
gnsB	b1550	-0.321424	-0.696675	-0.324643	-0.483402	-0.429031	-0.699288	-0.255044	-0.477978
ynfN	b1551	-0.614372	-1.00183	-0.77948	-0.737641	-0.603914	-0.624291	-0.545446	-0.550592
cspI	b1552	-0.559634	-0.782189	-0.584188	-0.685081	-0.586172	-0.679707	-0.416325	-0.470306
rzpQ	b1553	-0.337318	-0.571504	-0.59361	-0.636594	-0.498193	-0.621294	-0.400649	-0.550888
rrrQ	b1554	-0.416484	-0.674811	-0.596859	-0.570596	-0.523971	-0.522893	-0.465395	-0.607731
ydfR	b1555	-0.469475	-0.768276	-0.488895	-0.723634	-0.326664	-0.390596	-0.342634	-0.518188
essQ	b1556	-0.393527	-0.788224	-0.665098	-0.684009	-0.533374	-0.589507	-0.427116	-0.541873
cspB	b1557	-0.411967	-0.750986	-0.683369	-0.5997	-0.583565	-0.604532	-0.395179	-0.485028
cspF	b1558	-0.518911	-0.840158	-0.698709	-0.776629	-0.492957	-0.570947	-0.501443	-0.774179
ydfT	b1559	-0.485124	-0.790335	-0.735336	-0.745953	-0.644558	-0.629436	-0.574167	-0.691903
ydfU	b1560	-0.378712	-0.676801	-0.646082	-0.794593	-0.511872	-0.608445	-0.464506	-0.649071
rem	b1561	-0.373943	-0.62197	-0.579449	-0.547365	-0.446772	-0.399494	-0.279729	-0.68609
hokD	b1562	-0.250208	-0.0825295	-0.222176	-0.583211	-0.170366	-0.373917	-0.204197	-0.314961
relE	b1563	-0.484934	-0.825596	-0.566477	-0.597318	-0.529923	-0.606475	-0.512906	-0.843009
relB	b1564	-1.6188	-2.65744	-3.15752	-2.82797	-3.67816	-2.7855	-3.21368	-3.44695
ydfV	b1565	-0.478036	-0.817966	-0.566439	-0.643612	-0.540793	-0.589965	-0.437842	-0.719757
flxA	b1566	-0.498893	-0.70867	-0.744528	-0.65304	-0.614349	-0.567943	-0.44414	-0.695236
ydfW	b1567	-0.494328	-0.680461	-0.427967	-0.574532	-0.384117	-0.574448	-0.468501	-0.610367
ydfX	b1568	-0.342655	-0.47813	-0.492705	-0.437487	-0.58582	-0.4573	-0.432208	-0.528466
dicC	b1569	-0.401817	-0.750584	-0.513899	-0.57421	-0.604463	-0.443064	-0.371237	-0.576789
dicA	b1570	-1.21654	-2.16009	-2.87052	-4.3127	-4.96782	-5.61299	-5.86834	-5.32717
ydfA	b1571	-0.468455	-0.621853	-0.645255	-0.607502	-0.628331	-0.630796	-0.657636	-0.649752
ydfB	b1572	-0.292789	-0.576351	-0.794874	-0.603032	-0.730276	-0.57749	-0.747475	-0.573319
ydfC	b1573	-0.429818	-0.565961	-0.662808	-0.611	-0.324792	-0.532895	-0.440813	-0.54284
dicF	b1574	-0.242071	-0.839073	-0.134465	-0.400796	-0.806157	-0.213969	-0.52962	-0.563632
dicB	b1575	-0.468414	-0.661313	-0.507943	-0.596545	-0.470728	-0.504847	-0.491334	-0.548066
ydfD	b1576	-0.460977	-0.790531	-0.679106	-0.74595	-0.6265	-0.643147	-0.563986	-0.59981
rspB	b1580	-0.410293	-0.715628	-0.624055	-0.604832	-0.618826	-0.492418	-0.508114	-0.599503
rspA	b1581	-0.426073	-0.588184	-0.590903	-0.629307	-0.383347	-0.515387	-0.441602	-0.607704
ynfA	b1582	-0.415961	-0.671794	-0.624905	-0.221548	-0.606445	-0.554376	-0.610854	-0.578771
ynfB	b1583	-0.416937	-0.703678	-0.624905	-0.548419	-0.41321	-0.526492	-0.357446	-0.499463
speG	b1584	-0.209356	-0.520985	-0.495976	-0.487002	-0.480463	-0.447898	-0.41444	-0.490853
ynfC	b1585	-0.411191	-0.809169	-0.598355	-0.62409	-0.617545	-0.534323	-0.522655	-0.575099
ynfD	b1586	-0.559603	-0.934169	-1.34191	-0.90839	-0.930954	-0.394348	-0.515539	-0.776646
ynfE	b1587	-0.303038	-0.644542	-0.595516	-0.591534	-0.373557	-0.424529	-0.358332	-0.522917
ynfF	b1588	-0.426125	-0.675186	-0.58953	-0.52517	-0.510635	-0.507142	-0.517563	-0.678153
ynfG	b1589	-0.217256	-0.393171	-0.35174	-0.524093	-0.346622	-0.237651	-0.28521	-0.379142
ynfH	b1590	-0.464144	-0.664025	-0.753107	-0.831182	-0.592064	-0.612989	-0.627023	-0.604653
dmsD	b1591	-0.397541	-0.816767	-0.560363	-0.841066	-0.436256	-0.520086	-0.507813	-0.615261
clcB	b1592	-0.428416	-0.712807	-0.842421	-0.73187	-0.497649	-0.564541	-0.344829	-0.59616
bidA	b1593	-0.47412	-0.729654	-0.628556	-0.74792	-0.47673	-0.661198	-0.482763	-0.800385
mlc	b1594	-0.546833	-0.667187	-0.727438	-0.730593	-0.744911	-0.547114	-0.442362	-0.756392
ynfL	b1595	-0.351676	-0.577745	-0.636982	-0.673286	-0.571895	-0.453102	-0.434756	-0.505861
ynfM	b1596	-0.332799	-0.509309	-0.589549	-0.554765	-0.411322	-0.437606	-0.473954	-0.545051
asr	b1597	-0.350692	-0.553316	-0.745467	-0.627999	-0.4453	-0.607812	-0.424549	-0.508245
ydgD	b1598	-0.505579	-0.572537	-0.668971	-0.779596	-0.559151	-0.647101	-0.663381	-0.712611
mdtI	b1599	-0.324261	-0.687472	-0.513761	-0.464998	-0.5436	-0.572516	-0.443957	-0.48116
mdtJ	b1600	-0.427889	-0.659205	-0.720132	-0.654068	-0.577362	-0.660272	-0.538209	-0.705414
tqsA	b1601	-0.336157	-0.756465	-0.616075	-0.693998	-0.648302	-0.43254	-0.475811	-0.674608
pntB	b1602	-0.352429	-0.482605	-0.504701	-0.521599	-0.524826	-0.420344	-0.289046	-0.452935
pntA	b1603	-0.333077	-0.552691	-0.56429	-0.509398	-0.374382	-0.372777	-0.336432	-0.464592
ydgH	b1604	-0.276757	-0.472035	-0.441808	-0.399571	-0.359783	-0.349954	-0.219504	-0.456066
ydgI	b1605	-0.270445	-0.545613	-0.54591	-0.511203	-0.405971	-0.42727	-0.461352	-0.540799
folM	b1606	-0.425415	-0.413532	-0.626716	-0.693638	-0.56685	-0.54854	-0.402143	-0.706412
ydgC	b1607	-0.23294	-0.677939	-0.507667	-0.640579	-0.340469	-0.697878	-0.477161	-0.363558
rstA	b1608	-0.236278	-0.406066	-0.294882	-0.246929	-0.359726	-0.210075	-0.287407	-0.357907
rstB	b1609	-0.403779	-0.63092	-0.648294	-0.760407	-0.484654	-0.305807	-0.449232	-0.568176
tus	b1610	-0.428454	-0.6091	-0.476818	-0.809988	-0.604753	-0.737534	-0.656835	-0.650348
fumC	b1611	-0.380677	-0.65582	-0.544179	-0.515723	-0.468369	-0.537548	-0.417136	-0.730019
fumA	b1612	-0.403209	-0.702847	-0.621934	-0.646218	-0.61546	-0.477637	-0.487202	-0.550202
manA	b1613	-0.593143	-0.891017	-1.04713	-1.09995	-1.09555	-1.34746	-1.07326	-1.52764
ydgA	b1614	-0.497036	-0.655297	-0.547696	-0.644981	-0.575114	-0.432189	-0.553528	-0.419115
uidC	b1615	-0.412149	-0.723928	-0.609575	-0.638737	-0.583248	-0.491666	-0.426039	-0.631444
uidB	b1616	-0.323975	-0.676757	-0.663754	-0.653537	-0.520589	-0.519387	-0.463719	-0.62226
uidA	b1617	-0.301117	-0.680684	-0.479569	-0.545538	-0.594023	-0.429515	-0.438948	-0.577348
uidR	b1618	-0.617007	-0.78439	-0.631024	-0.836599	-0.519437	-0.548071	-0.378161	-0.849434
hdhA	b1619	-0.455335	-0.684615	-0.573082	-0.680317	-0.553144	-0.521321	-0.477495	-0.580556
malI	b1620	-0.462001	-0.731002	-0.597524	-0.755339	-0.76295	-0.544955	-0.627886	-0.662278
malX	b1621	-0.309956	-0.525087	-0.477472	-0.474165	-0.481679	-0.504531	-0.380221	-0.497419
malY	b1622	-0.575137	-0.838009	-0.759391	-0.744946	-0.730675	-0.562054	-0.498855	-0.662358
add	b1623	-0.489877	-0.848573	-0.678406	-0.637109	-0.586327	-0.536244	-0.459685	-0.743186
ydgJ	b1624	-0.425343	-0.792905	-0.612991	-0.709711	-0.573734	-0.639984	-0.440114	-0.507085
cnu	b1625	-0.399458	-0.703241	-0.606753	-0.674889	-0.565079	-0.600999	-0.541204	-0.646513
ydgK	b1626	-0.383978	-0.61752	-0.51492	-0.58038	-0.446767	-0.569887	-0.489655	-0.483223
rsxA	b1627	-0.620006	-0.927553	-0.821847	-0.885157	-1.04623	-0.946371	-0.930627	-1.20918
rsxB	b1628	-0.517805	-0.713128	-0.641011	-0.735269	-0.691666	-0.506901	-0.946377	-0.627311
rsxC	b1629	-0.430253	-0.642591	-0.559959	-0.652094	-0.627485	-0.551089	-0.635176	-0.765489
rsxD	b1630	-0.383099	-0.583407	-0.773359	-0.444449	-0.589986	-0.601283	-0.501603	-0.849544
rsxG	b1631	-0.420763	-0.513638	-0.632442	-0.913342	-0.540779	-0.693801	-0.584457	-0.590807
rsxE	b1632	-0.504783	-1.04578	-0.797706	-0.782802	-0.676902	-0.609566	-0.692883	-0.982072
nth	b1633	-0.163305	-0.540804	-0.560321	-0.529302	-0.438588	-0.391755	-0.247211	-0.122068
dtpA	b1634	-0.438368	-0.781032	-0.769536	-1.0243	-0.790866	-0.746683	-0.861905	-0.966725
gstA	b1635	-0.378813	-0.685068	-0.720492	-0.645204	-0.575672	-0.604884	-0.315798	-0.695555
pdxY	b1636	-0.289677	-0.750481	-0.613681	-0.546757	-0.656934	-0.459528	-0.583215	-0.707431
tyrS	b1637	-0.879537	-2.50663	-3.2596	-3.79625	-3.86194	-3.48422	-5.2075	-4.45987
pdxH	b1638	-1.21325	-1.84275	-2.57478	-2.5793	-3.31832	-3.95694	-4.88626	-4.80522
mliC	b1639	-0.0791593	-0.431535	-0.531671	-0.571425	-0.342494	-0.227182	-0.257731	-0.157278
anmK	b1640	-0.303004	-0.563363	-0.493238	-0.564118	-0.455929	-0.348181	-0.36269	-0.498547
slyB	b1641	-0.855117	-0.782847	-0.611486	-1.12304	-0.606771	-0.700451	-1.00333	-0.721872
slyA	b1642	-0.484074	-1.01516	-0.795317	-0.683073	-0.544625	-0.713766	-0.771974	-0.657813
ydhI	b1643	-0.334479	-0.916935	-0.586996	-0.630055	-0.481788	-0.736849	-0.477181	-0.457206
ydhJ	b1644	-0.476657	-0.738458	-0.720474	-0.68898	-0.403839	-0.479871	-0.397962	-0.460717
ydhK	b1645	-0.467977	-0.508014	-0.654995	-0.671007	-0.640084	-0.523568	-0.496655	-0.578463
sodC	b1646	-0.630941	-0.892245	-0.759117	-0.629066	-0.819973	-0.655114	-0.692149	-0.429729
ydhF	b1647	-0.542719	-0.724589	-0.514922	-0.54582	-0.474907	-0.424722	-0.384003	-0.665037
ydhL	b1648	-0.575009	-0.354304	-0.250089	-0.761109	-0.0309453	-0.285948	-0.321501	-0.339699
nemR	b1649	-0.531528	-0.803105	-0.754095	-0.697126	-0.504498	-0.610984	-0.552981	-0.364537
nemA	b1650	-0.593697	-0.706773	-0.486314	-0.668831	-0.582911	-0.51432	-0.584414	-0.919648
gloA	b1651	-0.32632	-0.806413	-0.49346	-0.685681	-0.518188	-0.436609	-0.410106	-0.462185
rnt	b1652	-0.553917	-1.52296	-1.9996	-2.60816	-3.02584	-2.78664	-3.42386	-4.77577
lhr	b1653	-0.302993	-0.535554	-0.514537	-0.559118	-0.389243	-0.473078	-0.362465	-0.510499
grxD	b1654	-0.421273	-0.650525	-0.395528	-0.427165	-0.553622	-0.529733	-0.181762	-0.710688
mepH	b1655	-0.479022	-0.742435	-0.682124	-0.538731	-0.512224	-0.594392	-0.512263	-0.491632
sodB	b1656	-0.530186	-0.841226	-0.516908	-0.730926	-0.47054	-0.439981	-0.273663	-0.653987
ydhP	b1657	-0.416516	-0.56713	-0.375064	-0.505832	-0.431779	-0.444153	-0.346418	-0.563727
purR	b1658	-0.319161	-0.55219	-0.644805	-0.602946	-0.698621	-0.600858	-0.762308	-0.845552
punR	b1659	-0.377221	-1.07564	-0.563455	-0.723634	-0.533789	-0.671222	-0.578833	-0.714904
punC	b1660	-0.484723	-0.604544	-0.592391	-0.534929	-0.592344	-0.605287	-0.459634	-0.597251
cfa	b1661	-0.679265	-0.74154	-0.628167	-0.750727	-0.60252	-0.568433	-0.535568	-0.694675
ribC	b1662	-0.808071	-1.81646	-2.11558	-3.42798	-4.42367	-4.19119	-5.50619	-6.08049
mdtK	b1663	-0.317928	-0.560545	-0.427439	-0.50511	-0.473647	-0.355976	-0.296369	-0.451622
ydhQ	b1664	-0.410238	-0.72354	-0.762398	-0.770471	-0.47782	-0.525051	-0.565429	-0.69673
valV	b1665	0.598183	0.0769487	0.052204	-1.83055	-0.943773	-0.612989	-4.38619	-2.37553
valW	b1666	-0.665051	-1.21697	-0.890869	-1.31711	-0.917778	-0.467791	-0.77877	-1.72964
ydhR	b1667	-0.25835	-0.817156	-0.29312	-0.375405	-0.178674	-0.208694	-0.0866941	-0.55539
ydhS	b1668	-0.409226	-0.669438	-0.578687	-0.549916	-0.538572	-0.484243	-0.442766	-0.583555
ydhT	b1669	-0.541173	-0.96417	-0.860976	-0.774807	-0.649289	-0.644327	-0.732161	-0.703059
ydhU	b1670	-0.437043	-0.667827	-0.278294	-0.721995	-0.490341	-0.427433	-0.278965	-0.584254
ydhX	b1671	-0.425404	-0.731056	-0.724993	-0.655723	-0.747853	-0.379499	-0.261591	-0.541137
ydhW	b1672	-0.639958	-0.572454	-0.667503	-0.683324	-0.663857	-0.423327	-0.469	-0.843183
ydhV	b1673	-0.457155	-0.656651	-0.572712	-0.662079	-0.549331	-0.480956	-0.413805	-0.58312
ydhY	b1674	-0.354849	-0.714196	-0.5381	-0.680294	-0.549205	-0.449157	-0.429027	-0.569341
fumD	b1675	-0.59074	-0.838551	-0.611353	-0.725905	-0.601188	-0.656865	-0.331871	-0.562858
pykF	b1676	-0.604236	-1.01868	-1.00282	-1.10867	-1.17428	-1.16847	-1.11001	-1.49049
lpp	b1677	-0.394028	-0.212886	-0.20962	-0.445133	-0.370931	-0.50639	-0.32023	-0.248019
ldtE	b1678	-0.346057	-0.563664	-0.487981	-0.603496	-0.437182	-0.41434	-0.319514	-0.469622
sufE	b1679	-0.370517	-0.6807	-0.539452	-0.583542	-0.573949	-0.491371	-0.527351	-0.441496
sufS	b1680	-0.410945	-0.689604	-0.526935	-0.64787	-0.486566	-0.508637	-0.463406	-0.566186
sufD	b1681	-0.507974	-0.55365	-0.541332	-0.567275	-0.570163	-0.506444	-0.428039	-0.404986
sufC	b1682	-0.477509	-0.632159	-0.559819	-0.692954	-0.654998	-0.576844	-0.513244	-0.38241
sufB	b1683	-0.450774	-0.653649	-0.5355	-0.584698	-0.457425	-0.624522	-0.467676	-0.65809
sufA	b1684	-0.527039	-0.62309	-0.477636	-0.632405	-0.357063	-0.334013	-0.714894	-0.709532
ydiH	b1685	-0.446437	-0.827386	-0.328248	-0.681619	-0.506583	-0.612989	-0.451597	-0.641638
menI	b1686	-0.266887	-0.577211	-0.50849	-0.475358	-0.522247	-0.444389	-0.354738	-0.750074
ydiJ	b1687	-0.446653	-0.69444	-0.626613	-0.683799	-0.568612	-0.521714	-0.584343	-0.607195
ydiK	b1688	-0.425086	-0.66266	-0.461485	-0.732161	-0.531795	-0.378639	-0.502631	-0.594498
ydiL	b1689	-0.492464	-0.656456	-0.564669	-0.563495	-0.519362	-0.543337	-0.437211	-0.512295
ydiM	b1690	-0.388261	-0.681202	-0.587718	-0.626579	-0.526816	-0.494013	-0.497241	-0.53096
ydiN	b1691	-0.410848	-0.665866	-0.520556	-0.597009	-0.500722	-0.508385	-0.425431	-0.57576
ydiB	b1692	-0.335091	-0.605299	-0.45072	-0.486318	-0.444864	-0.412483	-0.302469	-0.498683
aroD	b1693	-0.492876	-0.807856	-0.545671	-0.661825	-0.68085	-0.774067	-0.753837	-0.939101
ydiF	b1694	-0.420125	-0.635076	-0.493324	-0.631042	-0.478048	-0.528665	-0.443242	-0.527332
ydiO	b1695	-0.34527	-0.647932	-0.547817	-0.540332	-0.495424	-0.569	-0.381386	-0.567198
ydiP	b1696	-0.479174	-0.715108	-0.628729	-0.661462	-0.584438	-0.553538	-0.517006	-0.581866
ydiQ	b1697	-0.384613	-0.592759	-0.590097	-0.613845	-0.486572	-0.430192	-0.487202	-0.513413
ydiR	b1698	-0.335486	-0.644064	-0.499525	-0.592661	-0.452598	-0.543045	-0.544958	-0.488371
ydiS	b1699	-0.309081	-0.682762	-0.61339	-0.56844	-0.476607	-0.466599	-0.446751	-0.506484
ydiT	b1700	-0.253688	-0.618197	-0.681416	-0.69562	-0.244521	-0.830087	-0.506424	-0.695637
fadK	b1701	-0.330355	-0.50005	-0.458738	-0.54526	-0.51623	-0.466547	-0.369563	-0.541275
ppsA	b1702	-0.525227	-0.770522	-0.508336	-0.653633	-0.549941	-0.568902	-0.495159	-0.594369
ppsR	b1703	-0.598236	-0.781069	-0.652906	-0.684835	-0.595408	-0.63122	-0.511919	-0.599895
aroH	b1704	-0.321066	-0.756291	-0.530918	-0.384366	-0.299617	-0.470532	-0.533379	-0.446148
ydiE	b1705	-0.334001	-0.94191	-0.525872	-0.725197	-0.470319	-0.594373	-0.369886	-0.375531
selO	b1706	-0.241869	-0.448055	-0.338307	-0.436312	-0.224402	-0.237212	-0.200716	-0.29308
rflP	b1707	-0.559939	-0.847535	-0.613584	-0.697949	-0.577726	-0.637067	-0.508201	-0.651977
nlpC	b1708	-0.531688	-0.702426	-0.475096	-0.600525	-0.49087	-0.522309	-0.530787	-0.53271
btuD	b1709	-0.266887	-0.733211	-0.633357	-0.601447	-0.485816	-0.30254	-0.352123	-0.46752
btuE	b1710	-0.611646	-0.455546	-0.496893	-0.560177	-0.216088	-0.367876	-0.401955	-0.58453
btuC	b1711	-0.561545	-0.623136	-0.782283	-0.582846	-0.578927	-0.676055	-0.703203	-0.795898
ihfA	b1712	-1.45953	-1.74248	-2.12533	-1.26712	-1.35299	-1.61299	-1.41963	-1.43067
pheT	b1713	-1.4164	-2.63287	-3.44167	-3.72488	-3.92152	-3.34746	-4.21709	-3.91271
pheS	b1714	-1.01099	-2.50801	-3.6363	-3.02319	-3.55838	-3.27595	-3.65684	-3.42379
pheM	b1715	inf	inf	inf	inf	inf	0	0	inf
rplT	b1716	-2.03242	-4.04294	-2.85916	-5.60251	-4.13077	-4.02238	-4.25126	-5.56253
rpmI	b1717	-1.92655	-1.95427	-5.15655	-3.56899	-2.9046	-4.05924	-4.02509	-4.7514
infC	b1718	-1.50252	-2.89048	-2.63959	-2.85938	-3.37064	-3.13985	-3.54626	-3.17304
thrS	b1719	-1.44422	-2.78762	-3.92964	-4.28693	-4.29277	-4.27384	-5.08768	-4.5916
ydiY	b1722	-0.416127	-0.650861	-0.600231	-0.664042	-0.535784	-0.511459	-0.413029	-0.527567
pfkB	b1723	-0.526926	-0.654017	-0.547415	-0.728423	-0.61885	-0.561127	-0.430877	-0.56362
ydiZ	b1724	-0.173778	-0.348815	-0.302793	-0.29911	-0.502741	-0.418341	-0.289326	-0.33893
yniA	b1725	-0.608354	-0.751423	-0.601585	-0.677933	-0.616244	-0.583229	-0.508765	-0.515752
yniB	b1726	-0.455102	-0.627449	-0.575619	-0.615516	-0.558506	-0.522705	-0.46227	-0.629896
hxpB	b1727	-0.514924	-0.745679	-0.532021	-0.652661	-0.378224	-0.498456	-0.488794	-0.552485
ydjM	b1728	-0.167641	-0.688104	-0.652851	-0.490122	-0.665516	-0.402011	-0.395624	-0.552346
tcyP	b1729	-0.454537	-0.682324	-0.633562	-0.646986	-0.626829	-0.521796	-0.566842	-0.664353
ydjO	b1730	-0.328531	-0.61327	-0.336558	-0.447945	-0.352262	-0.386378	-0.226065	-0.342248
cedA	b1731	-0.637384	-0.72369	-0.464667	-0.741789	-0.475039	-0.588957	-0.401209	-0.526771
katE	b1732	-0.388798	-0.649401	-0.454884	-0.629504	-0.476317	-0.493456	-0.453362	-0.590981
chbG	b1733	-0.42334	-0.577404	-0.414142	-0.668255	-0.459256	-0.527814	-0.314688	-0.525499
chbF	b1734	-0.423403	-0.611342	-0.49662	-0.633648	-0.422544	-0.483115	-0.405711	-0.515798
chbR	b1735	-0.39972	-0.565719	-0.454733	-0.513618	-0.47911	-0.503919	-0.427626	-0.532621
chbA	b1736	-0.499539	-0.651698	-0.511464	-0.56718	-0.541899	-0.470132	-0.528761	-0.572204
chbC	b1737	-0.437845	-0.747739	-0.561528	-0.634234	-0.492373	-0.4777	-0.469494	-0.566974
chbB	b1738	-0.457543	-0.665328	-0.465996	-0.491803	-0.499104	-0.482681	-0.35807	-0.5139
osmE	b1739	-0.430988	-0.61748	-0.436937	-0.629396	-0.385246	-0.471696	-0.345357	-0.445732
nadE	b1740	-0.572437	-1.20536	-1.61603	-3.0064	-3.74898	-4.50978	-5.7726	-6.36767
cho	b1741	-0.475031	-0.543306	-0.56193	-0.612314	-0.536492	-0.493558	-0.512322	-0.586554
ves	b1742	-0.529922	-0.760401	-0.466551	-0.770814	-0.543383	-0.582548	-0.421012	-0.323063
spy	b1743	-0.349081	-0.599096	-0.397529	-0.523921	-0.420524	-0.505965	-0.313391	-0.515872
astE	b1744	-0.347998	-0.651799	-0.434004	-0.553825	-0.441759	-0.448918	-0.327336	-0.487921
astB	b1745	-0.462186	-0.71454	-0.568095	-0.551649	-0.389595	-0.474331	-0.452651	-0.543961
astD	b1746	-0.461464	-0.446824	-0.577639	-0.604782	-0.594162	-0.561547	-0.419079	-0.632076
astA	b1747	-0.314588	-0.500142	-0.314017	-0.452825	-0.366833	-0.331076	-0.414081	-0.510581
astC	b1748	-0.337089	-0.630391	-0.510746	-0.557434	-0.385712	-0.445673	-0.513682	-0.550451
xthA	b1749	-0.300688	-0.499855	-0.438313	-0.428869	-0.343766	-0.383988	-0.416503	-0.43788
ydjX	b1750	-0.404642	-0.627366	-0.458951	-0.62372	-0.461446	-0.472954	-0.350922	-0.488382
ydjY	b1751	-0.418272	-0.576365	-0.516261	-0.525283	-0.561041	-0.54419	-0.620216	-0.615296
ydjZ	b1752	-0.320431	-0.329966	-0.406463	-0.425227	-0.591706	-0.58152	-0.427936	-0.572332
ynjA	b1753	-0.408225	-0.362448	-0.330266	-0.759063	-0.630857	-0.432126	-0.460318	-0.230523
ynjB	b1754	-0.291234	-0.516281	-0.487063	-0.517995	-0.409401	-0.477092	-0.392384	-0.527534
ynjC	b1755	-0.363432	-0.586676	-0.523894	-0.64289	-0.39072	-0.347317	-0.403784	-0.471194
ynjD	b1756	-0.522726	-0.755107	-0.445593	-0.684973	-0.558924	-0.537519	-0.43648	-0.630971
ynjE	b1757	-0.455097	-0.627903	-0.365236	-0.673348	-0.466567	-0.292305	-0.481164	-0.554252
ynjF	b1758	-0.477051	-0.671585	-0.36491	-0.851317	-0.329182	-0.57883	-0.451786	-0.640932
nudG	b1759	-0.37229	-0.3547	-0.693995	-0.59944	-0.540108	-0.553046	-0.565776	-0.399223
ynjH	b1760	-0.329085	-0.522758	-0.340755	-0.516515	-0.329397	-0.440377	-0.336978	-0.473097
gdhA	b1761	-0.33757	-0.620925	-0.448302	-0.57479	-0.397346	-0.312053	-0.399642	-0.448528
ynjI	b1762	-0.47902	-0.628958	-0.473868	-0.57515	-0.457815	-0.487999	-0.480293	-0.514493
topB	b1763	-0.387421	-0.701333	-0.51147	-0.621328	-0.454585	-0.410284	-0.300669	-0.448952
selD	b1764	-0.50254	-0.775092	-0.659189	-0.600413	-0.405536	-0.652344	-0.492923	-0.633295
ydjA	b1765	-0.513673	-0.510165	-0.282682	-0.270406	-0.397304	-0.129713	-0.0323636	-0.32172
sppA	b1766	-0.326218	-0.620217	-0.538867	-0.460794	-0.442187	-0.460112	-0.42203	-0.549504
ansA	b1767	-0.337259	-0.501622	-0.524876	-0.484763	-0.427428	-0.496143	-0.414216	-0.507547
pncA	b1768	-0.518364	-0.645084	-0.629062	-0.707631	-0.442376	-0.520745	-0.56676	-0.62289
ydjE	b1769	-0.399448	-0.657721	-0.472599	-0.56342	-0.423596	-0.50848	-0.390723	-0.556898
ydjF	b1770	-0.465897	-0.676727	-0.63421	-0.715798	-0.611834	-0.651485	-0.658303	-0.703956
ydjG	b1771	-0.444412	-0.641208	-0.463192	-0.519426	-0.40777	-0.455268	-0.401898	-0.549694
ydjH	b1772	-0.382658	-0.60451	-0.39822	-0.545248	-0.395173	-0.500887	-0.413231	-0.434486
ydjI	b1773	-0.448134	-0.578131	-0.4664	-0.489274	-0.404567	-0.411975	-0.340639	-0.471668
ydjJ	b1774	-0.429498	-0.632137	-0.457195	-0.521399	-0.441103	-0.486873	-0.414927	-0.499137
ydjK	b1775	-0.437317	-0.602058	-0.457436	-0.558786	-0.477332	-0.506619	-0.425269	-0.526543
ydjL	b1776	-0.23565	-0.564361	-0.457081	-0.57499	-0.534038	-0.392007	-0.321071	-0.281004
yeaC	b1777	-0.468178	-0.558248	-0.427288	-0.462201	-0.459843	-0.635099	-0.600943	-0.354429
msrB	b1778	-0.47495	-0.642379	-0.56354	-0.569407	-0.48259	-0.438126	-0.465573	-0.773218
gapA	b1779	-1.04177	-2.04818	-2.64292	-3.82128	-4.11063	-4.0946	-5.43242	-4.60233
yeaD	b1780	-0.427308	-0.602902	-0.723689	-0.45912	-0.341234	-0.485484	-0.470437	-0.5016
yeaE	b1781	-0.736574	-0.533082	-0.678602	-0.829678	-0.462276	-0.75731	-0.711635	-0.540967
mipA	b1782	-0.538334	-0.667492	-0.507205	-0.643823	-0.443176	-0.545798	-0.508443	-0.638649
yeaG	b1783	-0.175056	-0.327879	-0.323893	-0.336883	-0.290476	-0.354506	-0.29855	-0.473673
yeaH	b1784	-0.385118	-0.57499	-0.390687	-0.541938	-0.400095	-0.452036	-0.312038	-0.47239
cdgI	b1785	-0.407115	-0.592652	-0.473405	-0.512669	-0.437629	-0.459485	-0.383914	-0.425002
dgcJ	b1786	-0.410576	-0.5927	-0.484623	-0.538243	-0.434528	-0.494318	-0.374987	-0.516674
yeaK	b1787	-0.0730241	-0.209673	-0.20796	-0.415512	-0.143017	-0.274446	-0.125999	-0.225235
yoaI	b1788	-0.399337	-0.97167	-0.852025	-0.917485	-0.604312	-0.491682	-0.520952	-0.75721
yeaL	b1789	-0.251402	-0.47045	-0.367758	-0.73086	-0.441773	-0.480842	-0.299743	-0.53737
nimR	b1790	-0.383881	-0.497792	-0.33977	-0.383236	-0.345618	-0.334802	-0.262698	-0.311684
nimT	b1791	-0.275696	-0.598616	-0.41965	-0.479424	-0.476326	-0.588936	-0.390166	-0.473499
yeaO	b1792	-0.382364	-0.357211	-0.409518	-0.156106	-0.350925	-0.592144	-0.517182	-0.318198
yoaF	b1793	-0.435351	-0.380536	-0.414321	-0.722466	-0.438712	-0.494098	-0.274312	-0.598898
dgcP	b1794	-0.408197	-0.519087	-0.40486	-0.457944	-0.397032	-0.41625	-0.32397	-0.492388
yeaQ	b1795	-0.33054	-0.423217	-0.391607	-0.469478	-0.257199	-0.142426	-0.250449	-0.316508
yoaG	b1796	-0.242853	-0.435725	-0.382677	-0.696333	-0.316749	-0.535286	-0.391901	-0.256549
yeaR	b1797	-0.515371	-0.633185	-0.482269	-0.576878	-0.492893	-0.291851	-0.402918	-0.496219
leuE	b1798	-0.449024	-0.642466	-0.48189	-0.56199	-0.506656	-0.388156	-0.314708	-0.497561
dmlR	b1799	-0.386042	-0.556481	-0.386411	-0.563374	-0.402444	-0.53814	-0.436569	-0.467118
dmlA	b1800	-0.417079	-0.607131	-0.382108	-0.473661	-0.463642	-0.421704	-0.33291	-0.487248
yeaV	b1801	-0.389208	-0.590548	-0.448868	-0.58758	-0.426928	-0.438006	-0.363808	-0.472661
yeaW	b1802	-0.396107	-0.489892	-0.681708	-0.506462	-0.516995	-0.432297	-0.385681	-0.477855
yeaX	b1803	-0.474755	-0.610376	-0.547777	-0.637194	-0.522299	-0.565277	-0.662035	-0.536194
rnd	b1804	-0.618446	-0.878163	-0.951532	-0.947664	-0.978962	-0.871438	-1.13317	-1.04266
fadD	b1805	-0.351672	-0.603145	-0.33725	-0.548235	-0.49057	-0.496061	-0.517813	-0.599974
yeaY	b1806	-0.362332	-0.571614	-0.435804	-0.596538	-0.23328	-0.511639	-0.349236	-0.351907
tsaB	b1807	-0.494191	-1.45244	-2.00417	-3.00156	-3.18518	-3.77422	-3.74007	-3.58131
yoaA	b1808	-0.38585	-0.495811	-0.408562	-0.532208	-0.489572	-0.490246	-0.33731	-0.537315
yoaB	b1809	-0.312395	-0.509848	-0.347256	-0.431932	-0.411536	-0.379509	-0.285415	-0.303462
yoaC	b1810	-0.25489	-0.540504	-0.375376	-0.420163	-0.244703	-0.239971	-0.199626	-0.396133
yoaH	b1811	-0.274421	-0.534981	-0.163116	-0.508176	-0.279275	-0.241172	-0.00280317	-0.273215
pabB	b1812	-0.317691	-0.423196	-0.290664	-0.347413	-0.241345	-0.313194	-0.294327	-0.365891
nudL	b1813	-0.674391	-0.851138	-0.613281	-0.570876	-0.609946	-0.614068	-0.682846	-0.847051
sdaA	b1814	-0.222117	-0.422416	-0.351636	-0.456568	-0.268146	-0.338973	-0.240191	-0.441612
pdeD	b1815	-0.323471	-0.458191	-0.417431	-0.375817	-0.248123	-0.312316	-0.275937	-0.306969
yoaE	b1816	-0.668551	-0.838786	-0.757672	-0.765957	-0.664645	-0.76145	-0.588945	-0.892625
manX	b1817	-0.350919	-0.582768	-0.589027	-0.542049	-0.379977	-0.444944	-0.501583	-0.408259
manY	b1818	-0.364263	-0.486871	-0.281453	-0.434128	-0.451941	-0.337305	-0.319914	-0.455029
manZ	b1819	-0.462612	-0.460361	-0.555604	-0.544963	-0.520684	-0.492551	-0.552165	-0.623038
yobD	b1820	-0.192397	-0.424245	-0.288659	-0.541756	-0.231684	-0.306828	-0.244414	-0.309286
mntP	b1821	-0.292159	-0.490278	-0.322628	-0.589066	-0.519655	-0.415718	-0.279873	-0.688351
rlmA	b1822	-0.3338	-0.434013	-0.377163	-0.52086	-0.315577	-0.335033	-0.411723	-0.320692
cspC	b1823	-0.391807	-0.514752	-0.457212	-0.412322	-0.294778	-0.406627	-0.266889	-0.517967
yobF	b1824	-0.516321	-0.665942	-0.583687	-0.489475	-0.389783	-0.544176	-0.448276	-0.477586
yebO	b1825	-0.433728	-0.561807	-0.410683	-0.640888	-0.224036	-0.379205	-0.37136	-0.314254
mgrB	b1826	-0.14051	-0.885171	-1.03562	-1.09494	-0.63012	-1.11888	-1.48065	-1.39599
kdgR	b1827	-0.329596	-0.528478	-0.410482	-0.587979	-0.439627	-0.430744	-0.536386	-0.585346
yebQ	b1828	-0.273225	-0.479284	-0.401073	-0.314935	-0.3596	-0.328292	-0.388794	-0.453099
htpX	b1829	-0.331355	-0.615785	-0.634443	-0.657195	-0.405061	-0.601905	-0.60503	-0.430335
prc	b1830	-0.220537	-0.462098	-0.486751	-0.426319	-0.450862	-0.32006	-0.312512	-0.604518
proQ	b1831	-0.478833	-0.437092	-0.344313	-0.780181	-0.641293	-0.329595	-0.689193	-0.837936
msrC	b1832	-0.384219	-0.302453	-0.523502	-0.55146	-0.320022	-0.26316	-0.370702	-0.327054
letA	b1833	-0.453552	-0.484496	-0.506787	-0.558559	-0.448597	-0.42781	-0.339088	-0.511546
letB	b1834	-0.425028	-0.575889	-0.380402	-0.55099	-0.432865	-0.370875	-0.465938	-0.454543
rsmF	b1835	-0.286258	-0.319468	-0.293316	-0.395388	-0.216457	-0.301909	-0.314707	-0.383948
yebV	b1836	-0.42536	-0.36086	-0.115684	-0.367894	-0.59585	-0.612989	-0.422962	-0.248186
yebW	b1837	-0.429383	-0.434641	-0.766253	-0.583282	-0.510603	-0.6383	-0.269504	-0.447882
pphA	b1838	-0.212586	-0.387983	-0.408268	-0.585931	-0.281054	-0.405923	-0.224337	-0.480016
yebY	b1839	-0.793324	-0.708117	-0.403766	-0.539373	-0.300508	-0.53257	-0.293509	-0.419853
yebZ	b1840	-0.565136	-0.677939	-0.505552	-0.586717	-0.487474	-0.465084	-0.327976	-0.542262
yobA	b1841	-0.222692	-0.287186	-0.368799	-0.31408	-0.409238	-0.329665	-0.135612	-0.328684
holE	b1842	-0.832287	-0.921411	-0.495663	-0.327181	-0.45969	-0.877008	-0.460706	-0.664901
yobB	b1843	-0.460367	-0.519743	-0.503846	-0.422098	-0.268093	-0.414151	-0.426537	-0.42908
exoX	b1844	-0.585462	-0.590927	-0.354243	-0.744893	-0.543109	-0.560247	-0.391954	-0.599203
ptrB	b1845	-0.329691	-0.592918	-0.310123	-0.448798	-0.322779	-0.313044	-0.297309	-0.50162
yebE	b1846	-0.455186	-0.460419	-0.415505	-0.777186	-0.621161	-0.464934	-0.495276	-0.462798
yebF	b1847	-0.472636	-0.738546	-0.707256	-0.702485	-0.664414	-0.767022	-0.781075	-0.842209
yebG	b1848	-0.41889	-0.198809	-0.148985	-0.0302494	-0.417349	-0.152917	-0.0391441	-0.519736
purT	b1849	-0.229231	-0.404812	-0.446148	-0.527094	-0.403205	-0.351791	-0.345469	-0.385199
eda	b1850	-0.471271	-0.432845	-0.438327	-0.489267	-0.349277	-0.331369	-0.63364	-0.682484
edd	b1851	-0.40751	-0.40288	-0.282077	-0.472071	-0.32453	-0.36772	-0.329364	-0.31766
zwf	b1852	-0.420575	-0.480138	-0.656464	-0.561993	-0.69518	-0.619499	-0.693708	-1.04139
yebK	b1853	-0.330066	-0.458798	-0.327351	-0.4478	-0.317065	-0.410289	-0.317843	-0.383343
pykA	b1854	-0.237292	-0.278874	-0.375964	-0.439802	-0.213574	-0.251249	-0.222274	-0.441815
lpxM	b1855	-0.43339	-0.53716	-0.919525	-1.03091	-1.12701	-1.38895	-1.53899	-1.68847
mepM	b1856	-0.284497	-0.446822	-0.303408	-0.470729	-0.273755	-0.33146	-0.244787	-0.500607
znuA	b1857	-0.205883	-0.298047	-0.206058	-0.213327	-0.443636	-0.302512	-0.304576	-0.385865
znuC	b1858	-0.293737	-0.503073	-0.639083	-0.475837	-0.386597	-0.540597	-0.647244	-0.538782
znuB	b1859	-0.406097	-0.395391	-0.438148	-0.580257	-0.469578	-0.435997	-0.428313	-0.587581
ruvB	b1860	-0.492427	-0.813682	-1.0682	-1.40112	-1.46488	-1.63198	-2.11313	-2.21613
ruvA	b1861	-0.563253	-0.895597	-0.914271	-1.22677	-1.44032	-1.64451	-1.67111	-2.14278
yebB	b1862	-0.28676	-0.489039	-0.360088	-0.360852	-0.296176	-0.355604	-0.207939	-0.347161
ruvC	b1863	-0.240377	-0.53502	-0.322003	-0.80404	-0.682799	-0.639995	-0.751332	-1.42899
yebC	b1864	-0.255973	-0.518162	-0.641996	-0.466981	-0.609397	-0.710599	-0.512945	-1.03818
nudB	b1865	-0.844592	-1.20534	-1.42628	-1.24605	-1.42731	-1.47435	-1.6957	-1.58912
aspS	b1866	-1.35425	-2.38794	-4.03612	-3.89551	-3.91389	-3.72873	-4.68115	-4.13998
yecD	b1867	-0.437486	-0.60843	-0.405405	-0.612784	-0.388271	-0.545315	-0.496541	-0.665294
yecE	b1868	-0.0645593	-0.349806	-0.124214	-0.285053	-0.208382	-0.172549	-0.170955	-0.222415
yecN	b1869	-0.103388	-0.207012	-0.0873663	-0.210537	-0.267014	-0.395551	-0.195889	-0.432422
cmoA	b1870	-0.468766	-0.562246	-0.471985	-0.688808	-0.55443	-0.647003	-0.683379	-0.897124
cmoB	b1871	-0.27879	-0.469485	-0.429389	-0.441723	-0.52576	-0.534949	-0.559439	-0.581486
torZ	b1872	-0.292725	-0.375605	-0.162042	-0.300641	-0.275026	-0.279602	-0.285392	-0.349954
torY	b1873	-0.341405	-0.354319	-0.35871	-0.437292	-0.302336	-0.364592	-0.257591	-0.364763
cutC	b1874	-0.455039	-0.442332	-0.420217	-0.538468	-0.444477	-0.549315	-0.731536	-0.474673
yecM	b1875	-0.141166	-0.286055	-0.0977579	-0.273529	0.0398432	-0.0785076	-0.0297471	-0.214407
argS	b1876	-1.28413	-2.66244	-3.57081	-3.77653	-4.34219	-3.73994	-5.07615	-4.19423
yecT	b1877	-0.228673	-0.481131	-0.309712	-0.343898	-0.272566	-0.353917	-0.226032	-0.288933
flhE	b1878	-0.443591	-0.488114	-0.389705	-0.473084	-0.486551	-0.414844	-0.365629	-0.626791
flhA	b1879	-0.208412	-0.319682	-0.333442	-0.384623	-0.299369	-0.298586	-0.241849	-0.327878
flhB	b1880	-0.266634	-0.397734	-0.291777	-0.395432	-0.300638	-0.394586	-0.268411	-0.453674
cheZ	b1881	-0.494933	-0.405819	-0.390106	-0.486683	-0.29174	-0.372114	-0.30887	-0.475718
cheY	b1882	-0.545146	-0.430431	-0.295757	-0.250022	-0.340809	-0.645229	-0.364433	-0.381521
cheB	b1883	-0.269853	-0.380509	-0.114023	-0.319189	-0.27333	-0.276324	-0.17122	-0.236211
cheR	b1884	-0.357257	-0.392419	-0.272774	-0.431983	-0.517286	-0.281041	-0.128431	-0.397405
tap	b1885	-0.153723	-0.274387	-0.125334	-0.236379	-0.196265	-0.295118	-0.145744	-0.352486
tar	b1886	-0.26877	-0.371982	-0.326843	-0.387002	-0.299823	-0.289029	-0.235163	-0.393616
cheW	b1887	-0.260878	-0.472331	-0.400462	-0.457359	-0.312487	-0.477457	-0.262213	-0.565769
cheA	b1888	-0.320626	-0.325574	-0.278279	-0.364316	-0.292085	-0.282696	-0.247529	-0.320048
motB	b1889	-0.379944	-0.565114	-0.399175	-0.563633	-0.370999	-0.333894	-0.499244	-0.585506
motA	b1890	-0.502766	-0.674058	-0.429939	-0.337138	-0.439332	-0.456471	-0.543933	-0.651054
flhC	b1891	-0.337449	-0.230136	-0.12476	-0.391186	-0.0706424	-0.00638246	-0.0998144	-0.307439
flhD	b1892	-0.299937	-0.330105	-0.21046	-0.241683	-0.309546	-0.210573	-0.109533	-0.408152
insB5	b1893	0.315733	0.327317	0.220191	0.31	0.355361	0.421693	0.286353	0.395088
insA5	b1894	0.464032	0.464294	0.202069	0.369732	0.43132	0.28473	0.365242	0.420811
uspC	b1895	-0.0946804	-0.360951	-0.190254	-0.331034	-0.203598	-0.237537	-0.163795	-0.26417
otsA	b1896	-0.251348	-0.416356	-0.322635	-0.38934	-0.30035	-0.312164	-0.246467	-0.459858
otsB	b1897	-0.184952	-0.328868	-0.172464	-0.314537	-0.268243	-0.153844	-0.269819	-0.255764
araG	b1900	-0.232771	-0.3909	-0.307118	-0.420973	-0.294733	-0.346843	-0.295522	-0.432042
araF	b1901	-0.174595	-0.302742	-0.210013	-0.191199	-0.0777456	-0.251187	-0.146984	-0.153523
ftnB	b1902	-0.264548	-0.436649	-0.383111	-0.457677	-0.305758	-0.386505	-0.271611	-0.475798
yecR	b1904	-0.399921	-0.436181	-0.41411	-0.42954	-0.333779	-0.341315	-0.27171	-0.342692
ftnA	b1905	-0.238825	-0.386324	-0.190995	-0.331876	-0.253866	-0.298438	-0.227001	-0.311417
yecH	b1906	-0.293418	-0.319054	-0.138008	-0.288755	-0.324428	-0.15241	-0.0820341	-0.255531
tyrP	b1907	-0.29134	-0.425552	-0.373293	-0.465428	-0.264256	-0.473007	-0.303725	-0.470055
yecA	b1908	-0.313703	-0.568051	-0.289879	-0.452239	-0.321751	-0.238705	-0.285411	-0.340194
leuZ	b1909	-0.681925	0.0769487	-1.38837	1.56177	1.40415	0.387011	0.743096	1.43182
cysT	b1910	3.12543	2.81391	1.61163	1.97681	3.86358	-6	4.00613	3.89126
glyW	b1911	-0.196498	0.170058	-0.710297	-2.93009	-0.110423	-0.127562	-2.90076	-1.30514
pgsA	b1912	-0.315227	-0.62418	-1.10074	-2.05524	-2.99854	-3.89015	-4.16793	-3.40055
uvrC	b1913	-0.30834	-0.327074	-0.181373	-0.431464	-0.307874	-0.29771	-0.319489	-0.323364
uvrY	b1914	-0.276224	-0.351404	-0.209818	-0.326801	-0.245831	-0.291637	-0.183061	-0.193279
yecF	b1915	-0.292896	-0.387574	-0.273282	-0.347787	-0.336693	-0.296735	-0.200935	-0.345887
sdiA	b1916	-0.23839	-0.365309	-0.196577	-0.328953	-0.241842	-0.269323	-0.189759	-0.297843
tcyN	b1917	-0.305411	-0.320477	-0.13246	-0.247443	-0.24965	-0.232197	-0.199465	-0.358021
tcyL	b1918	-0.25665	-0.28919	-0.287757	-0.303652	-0.303278	-0.266324	-0.300712	-0.0850572
dcyD	b1919	-0.24706	-0.286382	-0.227344	-0.295129	-0.348577	-0.274476	-0.163795	-0.236697
tcyJ	b1920	-0.269133	-0.336843	-0.329026	-0.380965	-0.314731	-0.419409	-0.268468	-0.340984
fliZ	b1921	-0.254567	-0.277513	-0.178046	-0.232313	-0.373811	-0.164623	-0.265343	-0.230007
fliA	b1922	-0.279022	-0.289344	-0.235065	-0.232222	-0.079419	-0.184995	-0.116699	-0.324168
fliC	b1923	-0.265964	-0.335688	-0.179985	-0.293315	-0.256619	-0.233869	-0.290093	-0.239407
fliD	b1924	-0.29509	-0.366395	-0.290574	-0.340247	-0.330224	-0.411215	-0.362011	-0.525323
fliS	b1925	-0.338272	-0.186086	-0.334658	-0.169681	-0.273922	-0.287086	-0.133033	-0.317632
fliT	b1926	-0.208373	-0.412193	-0.357486	-0.367462	-0.301048	-0.494487	-0.315346	-0.510966
amyA	b1927	-0.225645	-0.25869	-0.167326	-0.181694	-0.244268	-0.109615	-0.182814	-0.303793
yedD	b1928	-0.379148	-0.315369	-0.384411	-0.561363	-0.302745	-0.392863	-0.269644	-0.407086
yedE	b1929	-0.101132	-0.215105	-0.150005	-0.196637	-0.212782	-0.171266	-0.198161	-0.286783
yedF	b1930	-0.167706	-0.339466	-0.440639	-0.207351	-0.211224	-0.169903	-0.0997417	-0.238832
yedK	b1931	-0.162227	-0.213945	-0.250768	-0.150963	-0.143338	-0.177773	-0.151548	-0.155279
yedL	b1932	-0.318244	-0.291517	-0.259556	-0.352693	-0.258472	-0.34868	-0.226629	-0.333064
fliE	b1937	-0.326636	-0.559074	-0.264612	-0.308597	-0.22402	-0.248224	-0.169889	-0.475447
fliF	b1938	-0.335865	-0.43597	-0.126783	-0.352626	-0.285557	-0.305033	-0.312422	-0.466132
fliG	b1939	-0.109514	-0.196885	-0.158311	-0.222765	-0.102295	-0.205306	-0.129961	-0.297014
fliH	b1940	-0.32342	-0.597683	-0.467351	-0.420561	-0.295503	-0.484102	-0.268289	-0.455512
fliI	b1941	-0.144202	-0.391244	-0.271599	-0.370728	-0.341743	-0.242639	-0.244107	-0.300863
fliJ	b1942	-0.180378	-0.244979	-0.203037	-0.297294	-0.188941	-0.328501	-0.582078	-0.151518
fliK	b1943	-0.155978	-0.16386	-0.0616176	-0.25538	-0.0821556	-0.249931	-0.239877	-0.217119
fliL	b1944	-0.297159	-0.37969	-0.427231	-0.361997	-0.282575	-0.299714	-0.390387	-0.453067
fliM	b1945	-0.117975	-0.316247	-0.131198	-0.217385	-0.153398	-0.241564	-0.150125	-0.205399
fliN	b1946	-0.203585	-0.13743	-0.173063	-0.225844	0.0572643	-0.284225	-0.0521294	-0.339814
fliO	b1947	-0.325304	-0.349157	0.00358533	-0.0671118	-0.146865	-0.380815	-0.234184	-0.158875
fliP	b1948	-0.395431	-0.416383	-0.321362	-0.364968	-0.395245	-0.484111	-0.274992	-0.36346
fliQ	b1949	-0.152117	-0.45686	-0.296408	-0.235075	0.0481286	-0.258952	-0.298544	-0.349727
fliR	b1950	-0.262211	-0.261468	-0.172952	-0.227485	-0.189504	-0.343722	-0.239769	-0.392848
rcsA	b1951	-0.239282	-0.279612	-0.118952	-0.185437	-0.180253	-0.212379	-0.0923457	-0.254366
dsrB	b1952	-0.174918	-0.46954	-0.275894	-0.250206	-0.150321	-0.272813	-0.224813	-0.284742
yodD	b1953	-0.0885499	-0.144507	-0.0183185	-0.0147824	0.0948218	-0.358416	-0.0897945	-0.0912106
dsrA	b1954	-0.54529	-0.680329	-0.53931	0.0603287	-0.0140759	0.137291	0.583642	-0.191871
yedP	b1955	-0.321177	-0.35484	-0.179422	-0.269464	-0.183157	-0.200295	-0.183841	-0.246248
dgcQ	b1956	-0.338939	-0.247964	-0.184902	-0.309156	-0.285469	-0.180171	-0.241904	-0.316688
yodC	b1957	-0.408277	-0.139369	-0.388369	-0.15705	-0.227206	-0.30206	-0.328024	-0.412525
yedI	b1958	-0.409297	-0.375111	-0.287802	-0.542638	-0.36655	-0.463256	-0.408793	-0.481138
yedA	b1959	-0.230153	-0.275651	-0.331718	-0.339008	-0.275323	-0.275735	-0.233287	-0.545593
vsr	b1960	-0.101868	-0.31831	-0.193521	-0.142595	-0.100801	-0.20384	-0.501603	-0.368204
dcm	b1961	-0.119251	-0.221785	-0.116724	-0.191225	-0.14616	-0.199848	-0.152465	-0.258305
yedJ	b1962	-0.189266	-0.379767	-0.0505786	-0.154669	-0.390124	-0.345731	-0.141316	-0.34682
drpB	b1963	-0.0483773	-0.195722	-0.103234	-0.295865	-0.186042	-0.310821	0.0997612	-0.199818
hchA	b1967	-0.246434	-0.31588	-0.233883	-0.252013	-0.186169	-0.245831	-0.199535	-0.292617
hprS	b1968	-0.256761	-0.361314	-0.203509	-0.313424	-0.286549	-0.301075	-0.201833	-0.273443
hprR	b1969	-0.282685	-0.333253	-0.186035	-0.247858	-0.250623	-0.243844	-0.0814475	-0.276493
hiuH	b1970	-0.246532	-0.251783	-0.0917004	-0.273899	-0.285803	-0.233609	-0.130072	-0.285464
msrP	b1971	-0.245559	-0.38122	-0.243824	-0.336721	-0.21998	-0.239347	-0.243032	-0.351625
msrQ	b1972	-0.266599	-0.45254	-0.31743	-0.314669	-0.227138	-0.255043	-0.202987	-0.361033
zinT	b1973	-0.173362	-0.287411	-0.228096	-0.306187	-0.147557	-0.268086	-0.149781	-0.295697
yodB	b1974	-0.196553	-0.337529	-0.296422	-0.286152	-0.206026	-0.21903	-0.173711	-0.242455
serU	b1975	-0.587597	-0.508014	-0.925397	-0.863414	-0.519901	-0.500514	-0.362021	-0.669105
mtfA	b1976	-0.181183	-0.273639	-0.20094	-0.291491	-0.187621	-0.161731	-0.275315	-0.291321
asnT	b1977	0.382206	-0.267006	-0.110835	-0.367149	-0.510961	0.0705377	0.307511	-0.327168
yeeJ	b1978	-0.21912	-0.288408	-0.235665	-0.246467	-0.219542	-0.261286	-0.174645	-0.302885
shiA	b1981	-0.213458	-0.203068	-0.183268	-0.172075	-0.273082	-0.2469	-0.199175	-0.369718
amn	b1982	-0.301703	-0.345753	-0.23213	-0.306755	-0.276511	-0.317475	-0.185161	-0.364003
yeeN	b1983	-0.242198	-0.368273	-0.225482	-0.281311	-0.189676	-0.332566	-0.122227	-0.259374
asnW	b1984	-0.246495	-0.452616	-0.0881666	-0.0214843	0.0576261	0.0980751	-0.13583	-0.512778
yeeO	b1985	-0.162834	-0.215978	-0.0874765	-0.192902	-0.166634	-0.117775	-0.0981995	-0.235498
asnU	b1986	-0.322382	-0.0660093	0.276028	-0.635638	-0.864339	-0.170984	0.247836	0.0962211
cbl	b1987	-0.174753	-0.325908	-0.265811	-0.257872	-0.170666	-0.324929	-0.0878707	-0.33645
nac	b1988	-0.406964	-0.275593	-0.247539	-0.306661	-0.244911	-0.235778	-0.166263	-0.247375
asnV	b1989	0.238641	0.176484	0.052204	-0.328049	0.151384	0.223513	0.228522	0.209432
ldtA	b1990	-0.225392	-0.212726	-0.184955	-0.296888	-0.171739	-0.216271	-0.194847	-0.441887
cobT	b1991	-0.222644	-0.35053	-0.318534	-0.349845	-0.257706	-0.382773	-0.245964	-0.312649
cobS	b1992	-0.185877	-0.204107	-0.0986358	-0.164185	-0.0309254	-0.305058	-0.291136	-0.334457
cobU	b1993	-0.131019	-0.168215	-0.115684	-0.0762599	-0.122528	-0.0696565	0.142837	-0.145551
insH6	b1994	-0.0492257	-0.117666	-0.0264344	-0.121187	-0.0668524	-0.102618	0.0131072	-0.0649651
insD3	b1996	0.0772152	0.0977692	0.052204	0.0766784	0.111083	0.0839423	0.135392	0.0907872
insC3	b1997	0.127308	0.11161	0.159581	0.175831	0.240651	0.236956	0.0493276	0.20559
flu	b2000	-0.0538423	-0.159719	-0.129824	-0.138559	-0.0711317	-0.117925	-0.0761961	-0.172722
yeeR	b2001	-0.0811603	-0.308039	-0.386781	-0.247354	-0.162655	-0.287252	-0.19471	-0.224799
yeeS	b2002	-0.366704	-0.436969	-0.509433	-0.367603	-0.399274	-0.392566	-0.344958	-0.297943
yeeT	b2003	0.0351414	-0.225351	-0.00530345	-0.293361	0.177799	-0.176374	-0.0191228	-0.03008
cbeA	b2004	-0.1143	-0.228397	-0.0707834	-0.172421	-0.0786109	-0.126371	-0.0592645	-0.242583
cbtA	b2005	-0.0557061	-0.0269932	-0.208214	-0.432191	-0.224097	-0.0272367	-0.181673	-0.241045
yeeW	b2006	-0.504856	-0.407487	-0.283225	-0.444304	-0.427579	-0.731775	-0.0460315	-0.395499
tmaR	b2007	-0.33085	-0.341364	-0.161776	-0.110862	-0.240934	-0.463933	-0.649222	-0.427998
yeeA	b2008	-0.226548	-0.424138	-0.302779	-0.244476	-0.206957	-0.336682	-0.16107	-0.305445
sbmC	b2009	-0.182986	-0.391872	-0.0612664	-0.17808	0.0119674	-0.074852	-0.0377243	0.140877
dacD	b2010	-0.259666	-0.294653	-0.172072	-0.31896	-0.165985	-0.140762	-0.159119	-0.305709
sbcB	b2011	-0.174291	-0.193497	-0.137511	-0.178526	-0.185514	-0.223104	-0.0769881	-0.301626
tsuB	b2012	0.270322	0.0291956	-0.0280369	-0.0617293	0.0822218	0.238731	-0.147116	-0.0402443
tsuA	b2013	-0.222196	-0.164654	-0.120435	-0.142494	-0.238378	-0.114535	-0.152796	-0.170416
plaP	b2014	-0.29787	-0.366676	-0.317914	-0.41347	-0.261713	-0.296247	-0.205255	-0.423137
yeeY	b2015	-0.355834	-0.277375	-0.181609	-0.308163	-0.318606	-0.499472	-0.313099	-0.443996
yeeZ	b2016	-0.192379	-0.302062	-0.117158	-0.172942	-0.228653	-0.294701	-0.320082	-0.258491
yefM	b2017	-0.572577	-0.663808	-0.837894	-0.862132	-0.898034	-0.820314	-0.867078	-1.15598
hisL	b2018	0.0450569	-0.459104	-0.661387	-0.14421	-0.753391	0.113993	-0.0444961	-0.104229
hisG	b2019	-0.0923602	-0.216832	-0.162688	-0.229291	-0.137676	-0.159856	-0.219595	-0.396715
hisD	b2020	-0.22027	-0.18195	-0.162842	-0.247471	-0.0866839	-0.210873	-0.164423	-0.240111
hisC	b2021	-0.174561	-0.202744	-0.0159046	-0.287101	-0.132066	-0.131927	-0.0187826	-0.359547
hisB	b2022	-0.142666	-0.24692	-0.131163	-0.203043	-0.169802	-0.102843	-0.00633401	-0.23697
hisH	b2023	-0.31083	-0.429404	-0.125334	-0.348332	-0.288616	-0.146927	-0.210716	-0.651317
hisA	b2024	-0.218257	-0.327551	-0.227806	-0.421122	-0.207181	-0.29742	-0.181635	-0.427791
hisF	b2025	-0.185265	0.00285972	0.0249885	-0.429859	-0.249607	-0.212298	-0.111028	-0.278517
hisI	b2026	0.0398888	-0.0388276	0.167594	0.171244	0.303845	-0.116835	0.0380728	0.0799804
wzzB	b2027	-0.148703	-0.137873	-0.0537783	-0.0841122	-0.144284	-0.10448	-0.0267859	-0.120764
ugd	b2028	-0.227709	-0.281784	-0.218971	-0.269554	-0.232928	-0.265902	-0.193448	-0.329019
gnd	b2029	-0.288813	-0.299141	-0.106578	-0.197	-0.239986	-0.169031	-0.132686	-0.169627
insH7	b2030	-0.0437562	-0.00602051	-0.0358562	-0.0310683	-0.0459754	-0.043623	-0.0744071	-0.0516506
wbbK	b2032	-0.188885	-0.280149	-0.138818	-0.142104	-0.20529	-0.205308	-0.0530146	-0.18683
wbbJ	b2033	-0.233573	-0.300187	-0.115984	-0.191079	-0.214914	-0.286755	-0.0798207	-0.27601
wbbI	b2034	-0.136508	-0.245746	-0.0734006	-0.179163	-0.129101	-0.143248	-0.0470274	-0.137475
wbbH	b2035	-0.211338	-0.352877	-0.0726361	-0.274009	-0.169897	-0.239134	0.064156	-0.167862
glf	b2036	-0.272121	-0.328913	-0.176034	-0.22844	-0.207554	-0.259319	-0.0789248	-0.202872
rfbX	b2037	-0.126499	-0.152328	-0.0342112	-0.0809351	-0.0314751	-0.0736118	0.010115	-0.0335137
rfbC	b2038	-0.27844	-0.433708	-0.312484	-0.415581	-0.433679	-0.495103	-0.325443	-0.41645
rfbA	b2039	-0.190768	-0.221571	-0.141981	-0.139479	-0.122466	-0.190344	-0.0599527	-0.155613
rfbD	b2040	-0.215326	-0.213476	-0.27135	-0.365517	-0.372615	-0.349561	-0.275983	-0.387326
rfbB	b2041	-0.214898	-0.219491	-0.145487	-0.17062	-0.140077	-0.145028	-0.0916315	-0.202972
galF	b2042	-0.232689	-0.183705	-0.269187	-0.242753	-0.169229	0.00912365	-0.127936	-0.354971
wcaM	b2043	-0.326317	-0.348583	-0.33064	-0.365501	-0.244481	-0.287679	-0.258937	-0.414008
wcaL	b2044	-0.328192	-0.31647	-0.286339	-0.359882	-0.108851	-0.301228	-0.228551	-0.321756
wcaK	b2045	-0.231336	-0.269983	-0.1303	-0.331308	-0.291761	-0.279329	-0.142242	-0.284468
wzxC	b2046	-0.183094	-0.24046	-0.0370257	-0.24932	-0.12672	-0.148482	-0.142386	-0.340998
wcaJ	b2047	-0.0939331	-0.132164	-0.106656	-0.0153325	-0.0823689	-0.203876	-0.127861	-0.0739395
cpsG	b2048	-0.288233	-0.311382	-0.123697	-0.329242	-0.151629	-0.166963	-0.348303	-0.225879
cpsB	b2049	-0.22591	-0.245874	-0.193044	-0.327355	-0.165873	-0.182216	-0.216501	-0.30693
wcaI	b2050	-0.109614	-0.0427335	-0.0248108	-0.241148	-0.159848	-0.123756	-0.0896	-0.297382
gmm	b2051	-0.503587	-0.334478	-0.623472	-0.279735	0.00350346	-0.267392	-0.307685	-0.448533
fcl	b2052	-0.151958	-0.105851	-0.125651	-0.185308	-0.101836	-0.164169	-0.10998	-0.18919
gmd	b2053	-0.28181	-0.301175	-0.112582	-0.290661	-0.166042	-0.200573	-0.263206	-0.31273
wcaF	b2054	-0.264613	-0.214458	-0.196862	-0.228129	-0.210238	-0.289059	-0.118105	-0.245702
wcaE	b2055	-0.275604	-0.328832	-0.286219	-0.273979	-0.264481	-0.278315	-0.232486	-0.302472
wcaD	b2056	-0.220534	-0.234009	-0.215201	-0.230928	-0.189941	-0.243316	-0.225109	-0.279824
wcaC	b2057	-0.18884	-0.0630026	-0.184252	-0.0958039	-0.201868	-0.355082	-0.0906052	-0.29607
wcaB	b2058	-0.227953	-0.223518	-0.105895	-0.173044	-0.119214	-0.0947637	-0.125888	-0.178766
wcaA	b2059	-0.267583	-0.149003	-0.0402465	-0.266608	-0.0865733	-0.0998074	-0.0852801	-0.094523
wzc	b2060	-0.241377	-0.268746	-0.268421	-0.237698	-0.313226	-0.292504	-0.213592	-0.296668
wzb	b2061	-0.335274	-0.432826	-0.480291	-0.461507	-0.370916	-0.280413	-0.567007	-0.358562
wza	b2062	-0.180622	-0.285774	-0.16858	-0.248247	-0.187791	-0.124352	-0.16326	-0.245463
yegH	b2063	-0.315116	-0.239261	-0.194451	-0.269266	-0.202623	-0.304621	-0.11651	-0.251606
asmA	b2064	-0.397803	-0.297627	-0.266938	-0.270802	-0.278074	-0.297679	-0.219764	-0.482476
dcd	b2065	-1.3029	-1.9432	-2.97556	-3.04334	-3.41436	-2.97778	-4.46148	-4.26639
udk	b2066	-0.389011	-0.445966	-0.511197	-0.427204	-0.428659	-0.391521	-0.444273	-0.421877
dgcE	b2067	-0.279205	-0.290509	-0.191305	-0.272261	-0.252592	-0.240653	-0.250831	-0.308043
alkA	b2068	-0.100809	-0.29147	-0.0945822	-0.19312	-0.227123	-0.277089	-0.205245	-0.126666
yegD	b2069	-0.0662227	-0.259233	-0.200544	-0.0684755	-0.193533	-0.322193	-0.0758555	-0.089713
yegI	b2070	-0.306817	-0.345156	-0.240441	-0.293687	-0.307299	-0.288001	-0.186953	-0.301281
yegJ	b2071	-0.287299	-0.306561	-0.199019	-0.303237	-0.308424	-0.305266	-0.140596	-0.340448
pphC	b2072	-0.209222	-0.170032	-0.170368	-0.210274	-0.122328	-0.210798	-0.307108	-0.322104
yegL	b2073	-0.316087	-0.160241	-0.186552	-0.23094	-0.194548	-0.160072	-0.0613181	-0.171658
mdtA	b2074	-0.260133	-0.24539	0.0315844	-0.289186	-0.130611	-0.0696532	-0.055913	-0.227657
mdtB	b2075	-0.214317	-0.128022	-0.250896	-0.208059	-0.187075	-0.133703	-0.137851	-0.200174
mdtC	b2076	-0.306261	-0.194247	-0.334812	-0.315375	-0.209534	-0.198645	-0.203882	-0.203244
mdtD	b2077	-0.17396	-0.246273	-0.218444	-0.300259	-0.137829	-0.209633	-0.206599	-0.232353
baeS	b2078	-0.215307	-0.147461	-0.179819	-0.196465	-0.049921	-0.195566	-0.0834828	-0.108484
baeR	b2079	-0.349197	-0.216866	-0.252978	-0.176441	-0.356232	-0.29675	-0.246105	-0.251937
yegP	b2080	-0.376002	-0.235488	-0.390411	-0.272824	-0.250845	-0.512501	-0.357898	-0.415357
trhP	b2081	-0.276375	-0.193934	-0.209485	-0.319481	-0.30504	-0.472642	-0.278457	-0.500647
ogrK	b2082	-0.137007	-0.34352	-0.430804	-0.400777	-0.129466	-0.381663	-0.174287	-0.0280432
yegR	b2085	-0.336559	-0.372168	-0.229966	-0.237509	-0.300769	-0.204209	-0.132905	-0.216977
yegS	b2086	-0.367874	-0.218942	-0.284946	-0.247889	-0.263977	-0.26143	-0.272917	-0.35034
insE5	b2088	-0.0639737	0.188343	0.0630108	0.0699147	0.100507	0.07973	0.174527	0.0574286
insF5	b2089	0.116856	0.125687	0.182902	0.192666	0.180275	0.22012	0.171461	0.0875051
gatD	b2091	-0.179486	-0.263362	-0.252047	-0.367068	-0.295368	-0.331456	-0.239516	-0.330658
gatB	b2093	-0.0482726	-0.0896787	-0.00503992	-0.126981	0.0149242	-0.108354	0.142866	-0.0573491
gatA	b2094	-0.301207	-0.24701	-0.1158	-0.0281309	-0.0553361	-0.0167652	0.0643626	0.0188143
gatZ	b2095	-0.134034	0.0468467	-0.039768	-0.0325878	0.0790264	0.0664505	0.199201	0.136551
gatY	b2096	-0.152125	-0.0492976	-0.0648677	-0.0843153	-0.0298471	0.0135692	0.200562	-0.0633633
fbaB	b2097	-0.236828	-0.136264	-0.139213	-0.156574	-0.0608242	-0.115657	-0.0415871	-0.113654
yegT	b2098	-0.236687	-0.199465	-0.422052	-0.319912	-0.23884	-0.310051	-0.162409	-0.379872
yegU	b2099	-0.277906	-0.298221	-0.231981	-0.355615	-0.283151	-0.147109	-0.131234	-0.0590492
yegV	b2100	-0.308787	-0.265119	-0.265567	-0.371201	-0.28103	-0.28818	-0.181829	-0.351863
yegW	b2101	-0.0314437	0.0317108	-0.183628	-0.269324	-0.295953	-0.396585	-0.175312	-0.201862
yegX	b2102	-0.370162	-0.301817	-0.275785	-0.320285	-0.28321	-0.250358	-0.231532	-0.335782
thiD	b2103	-0.240134	-0.213007	-0.0387144	-0.0736633	-0.220479	-0.177704	-0.148447	-0.165869
thiM	b2104	-0.305157	-0.196699	-0.177895	-0.0954736	-0.201735	-0.0740735	-0.16474	-0.148425
rcnR	b2105	-0.561502	-0.393528	-0.300906	-0.390373	-0.315742	-0.50148	-0.352764	-0.459651
rcnA	b2106	-0.30554	-0.307582	-0.277426	-0.295629	-0.241378	-0.258047	-0.193223	-0.314884
rcnB	b2107	-0.305485	-0.252331	-0.199093	-0.277979	-0.239275	-0.307571	-0.197848	-0.398616
[truncated: 2,497 more rows]

## Sheet: Table 3
Supplementary Table 3. Tn-seq analysis comparing OFF to ON in MG1655. Source data for Fig. 3c.
Gene	Locus_tag	Log2FoldChange	P-value	Adjusted P-value	MinusLog10(Adjusted P-value)
thrL	b0001	-0.00834679	0.659664	0.747694	0.126276
thrA	b0002	-0.0472398	1.54164e-07	1.13576e-06	5.94471
thrB	b0003	0.0464354	0.00329397	0.00807148	2.09305
thrC	b0004	-0.0272685	1.75609e-06	1.07519e-05	4.96852
yaaX	b0005	-0.00569015	0.15338	0.220291	0.657002
yaaA	b0006	0.160699	0.0516838	0.0847107	1.07206
yaaJ	b0007	-0.0565772	0.0162349	0.0312326	1.50539
talB	b0008	-0.255218	2.00432e-05	9.67497e-05	4.01435
mog	b0009	0.213254	0.0218888	0.0403093	1.39459
satP	b0010	0.0625693	0.0139031	0.0274398	1.56162
yaaW	b0011	0.147858	0.174126	0.245612	0.60975
mbiA	b0012	-0.0299459	0.102053	0.153644	0.813485
yaaI	b0013	0.296108	0.512304	0.614317	0.211607
dnaK	b0014	-2.98796	1.70424e-56	2.18824e-54	53.6599
dnaJ	b0015	-0.858237	2.62606e-06	1.54672e-05	4.81059
insL1	b0016	0.0733931	0.169769	0.2406	0.618704
mokC	b0018	0.0404155	0.993096	0.997536	0.00107161
nhaA	b0019	-0.709092	2.13107e-09	1.96654e-08	7.7063
nhaR	b0020	-0.0212952	0.0200207	0.0373178	1.42808
insB1	b0021	-0.0069182	0.703009	0.782592	0.106465
insA1	b0022	0.0941552	0.553208	0.652182	0.185631
rpsT	b0023	-5.19582	5.03519e-11	5.33683e-10	9.27272
yaaY	b0024	-0.616443	0.00206509	0.00541454	2.26644
ribF	b0025	-3.77043	3.26774e-30	8.95442e-29	28.048
ileS	b0026	-3.85562	1.9573e-84	1.09952e-81	80.9588
lspA	b0027	-3.212	7.00615e-13	8.46388e-12	11.0724
fkpB	b0028	-0.993641	3.44572e-12	3.97054e-11	10.4012
ispH	b0029	-3.93082	1.28715e-32	4.16147e-31	30.3808
rihC	b0030	0.224794	0.00409373	0.00963747	2.01604
dapB	b0031	-3.87382	3.75015e-17	5.43651e-16	15.2647
carA	b0032	0.00507553	0.000510553	0.00161012	2.79314
carB	b0033	-0.362737	2.41164e-10	2.44648e-09	8.61146
caiF	b0034	0.174695	0.800556	0.863725	0.0636244
caiE	b0035	0.051065	0.00239711	0.00615929	2.21047
caiD	b0036	0.0722489	0.0656525	0.104218	0.982055
caiC	b0037	0.115248	0.00588182	0.0130986	1.88278
caiB	b0038	0.046606	0.00990739	0.0206511	1.68506
caiA	b0039	0.445913	0.0417048	0.0703007	1.15304
caiT	b0040	0.107682	0.000860288	0.00255424	2.59274
fixA	b0041	-1.00832	0.0180202	0.034098	1.46727
fixB	b0042	-0.178464	0.000495957	0.00156849	2.80452
fixC	b0043	-0.0439991	0.000153369	0.000578708	3.23754
fixX	b0044	-0.0762213	0.024309	0.0440502	1.35605
yaaU	b0045	-0.155009	0.000631332	0.00194596	2.71087
kefF	b0046	0.338569	0.376618	0.476767	0.321694
kefC	b0047	0.0419876	1.13685e-05	5.83884e-05	4.23367
folA	b0048	-2.48082	2.45997e-11	2.69637e-10	9.56922
apaH	b0049	-0.764212	2.40316e-07	1.73074e-06	5.76177
apaG	b0050	-1.17594	1.73588e-06	1.06608e-05	4.97221
rsmA	b0051	-0.727897	7.7457e-07	5.08163e-06	5.294
pdxA	b0052	-0.087175	0.000371894	0.00123161	2.90953
surA	b0053	-2.74741	4.37354e-29	1.11674e-27	26.952
lptD	b0054	-4.38047	1.34751e-99	1.51393e-96	95.8199
djlA	b0055	0.173215	0.0348404	0.0604056	1.21892
yabP	b0056	-0.44685	0.957719	0.975076	0.0109613
yabQ	b0057	0.294695	0.44232	0.5443	0.264161
rluA	b0058	0.120978	0.00081066	0.00243029	2.61434
rapA	b0059	0.349976	0.00384594	0.00913067	2.0395
polB	b0060	0.0842832	2.80807e-10	2.83583e-09	8.54732
araD	b0061	0.123735	0.0207998	0.0385779	1.41366
araA	b0062	0.0663408	9.11058e-06	4.75528e-05	4.32282
araB	b0063	-0.0722945	2.21702e-06	1.32844e-05	4.87666
araC	b0064	0.331335	0.00589918	0.0131177	1.88214
yabI	b0065	-0.393581	1.34181e-05	6.79829e-05	4.1676
thiQ	b0066	0.153036	0.0320248	0.0560294	1.25158
thiP	b0067	-0.227013	1.30662e-12	1.55343e-11	10.8087
thiB	b0068	0.137798	0.000373939	0.00123656	2.90779
sgrR	b0069	0.149922	1.48942e-05	7.43717e-05	4.12859
setA	b0070	0.0317261	0.00324644	0.00797248	2.09841
leuD	b0071	0.0862991	0.0150266	0.029259	1.53374
leuC	b0072	-0.0720158	8.41663e-07	5.49772e-06	5.25982
leuB	b0073	-0.0362154	0.000221477	0.000789309	3.10275
leuA	b0074	-0.0810359	7.5373e-05	0.000311903	3.50598
leuL	b0075	-1.07923	0.457088	0.560325	0.25156
leuO	b0076	-0.0777429	0.757878	0.830708	0.0805517
ilvI	b0077	0.0809623	0.00289314	0.00724735	2.13982
ilvH	b0078	0.197631	0.127387	0.186597	0.729096
cra	b0080	-0.353196	2.13428e-07	1.55201e-06	5.8091
mraZ	b0081	-4.93914	1.31052e-22	2.48501e-21	20.6047
rsmH	b0082	-3.08304	1.7304e-27	4.15851e-26	25.3811
ftsL	b0083	-4.06472	9.42144e-12	1.05323e-10	9.97748
ftsI	b0084	-3.35498	7.40723e-51	7.56547e-49	48.1212
murE	b0085	-3.85485	1.06554e-41	5.98569e-40	39.2229
murF	b0086	-4.0992	5.73822e-43	3.58161e-41	40.4459
mraY	b0087	-3.27826	1.15918e-26	2.64435e-25	24.5777
murD	b0088	-3.47586	3.11781e-38	1.47489e-36	35.8312
ftsW	b0089	-3.93079	2.64689e-44	1.74928e-42	41.7571
murG	b0090	-3.34216	1.04812e-27	2.54607e-26	25.5941
murC	b0091	-3.48053	3.41911e-43	2.16415e-41	40.6647
ddlB	b0092	-1.6222	2.27297e-19	3.60945e-18	17.4426
ftsQ	b0093	-3.46404	2.48321e-28	6.13163e-27	26.2124
ftsA	b0094	-4.02492	7.6397e-46	5.44965e-44	43.2636
ftsZ	b0095	-3.77043	4.31325e-34	1.52414e-32	31.817
lpxC	b0096	-2.14277	4.39932e-15	5.84927e-14	13.2329
secM	b0097	-2.16638	3.31046e-11	3.59353e-10	9.44448
secA	b0098	-2.79369	4.39781e-63	9.41132e-61	60.0263
mutT	b0099	-0.0369319	0.0585226	0.0944346	1.02487
yacG	b0101	-0.665479	0.00509361	0.0116314	1.93437
zapD	b0102	0.165196	0.00627667	0.0138884	1.85735
coaE	b0103	-2.09149	7.41756e-21	1.27231e-19	18.8954
guaC	b0104	0.229114	0.00131882	0.00371352	2.43021
hofC	b0106	0.0438496	0.000748414	0.00226185	2.64554
hofB	b0107	0.0207877	4.64218e-06	2.57874e-05	4.58859
ppdD	b0108	-0.128739	0.012106	0.0244624	1.6115
nadC	b0109	0.13521	0.00145057	0.00404315	2.39328
ampD	b0110	-0.251778	0.000811179	0.00243029	2.61434
ampE	b0111	0.173587	0.00174873	0.00471434	2.32658
aroP	b0112	0.177282	0.000112958	0.000446469	3.35021
pdhR	b0113	-1.1644	6.90332e-09	6.02398e-08	7.22012
aceE	b0114	-2.44336	8.9222e-58	1.38263e-55	54.8593
aceF	b0115	-2.82845	1.36284e-35	5.2347e-34	33.2811
lpd	b0116	-2.4586	2.26138e-22	4.21687e-21	20.375
yacH	b0117	0.0124948	1.06675e-05	5.50397e-05	4.25932
acnB	b0118	-2.34858	3.88303e-50	3.56129e-48	47.4484
yacL	b0119	0.100721	0.0315209	0.0553124	1.25718
speD	b0120	-0.00986737	0.00157182	0.00430981	2.36554
speE	b0121	0.186184	0.00230559	0.00594795	2.22563
yacC	b0122	-0.142472	0.00472357	0.0108804	1.96335
cueO	b0123	0.286868	0.000298826	0.00102279	2.99021
gcd	b0124	0.148642	1.38167e-05	6.98451e-05	4.15586
hpt	b0125	-0.650413	0.000121551	0.000473352	3.32482
can	b0126	-3.88807	7.11594e-22	1.2843e-20	19.8913
yadG	b0127	0.0879698	0.00081982	0.00245291	2.61032
yadH	b0128	0.00815346	2.79501e-05	0.000129626	3.88731
yadI	b0129	-0.21126	0.0125996	0.0251881	1.5988
yadE	b0130	0.256979	0.00224883	0.00581487	2.23546
panD	b0131	0.541171	0.27034	0.358063	0.44604
rpnC	b0132	0.0374558	9.98232e-05	0.000400183	3.39774
panC	b0133	-4.9369e-05	0.000394408	0.00129094	2.88909
panB	b0134	0.301208	0.362247	0.461172	0.336137
yadC	b0135	0.157571	0.882437	0.922035	0.0352527
yadK	b0136	0.179611	0.977745	0.986969	0.00569654
yadL	b0137	0.180345	0.501489	0.603236	0.219512
yadM	b0138	0.188501	0.79202	0.859743	0.0656313
htrE	b0139	0.00504128	0.448022	0.550578	0.259181
yadV	b0140	-1.03434	0.606251	0.704312	0.152235
yadN	b0141	0.194657	0.790202	0.857977	0.0665242
folK	b0142	-1.73239	3.21556e-07	2.24739e-06	5.64832
pcnB	b0143	-0.717093	3.29955e-08	2.71579e-07	6.5661
gluQ	b0144	-0.317936	2.33252e-06	1.39393e-05	4.85576
dksA	b0145	-0.527764	0.00228003	0.00588761	2.23006
sfsA	b0146	0.289737	0.192525	0.267369	0.572889
thpR	b0147	-0.144475	0.0164371	0.0315407	1.50113
hrpB	b0148	0.0479959	1.29844e-06	8.19547e-06	5.08643
mrcB	b0149	-0.235191	2.35949e-10	2.40443e-09	8.61899
fhuA	b0150	0.125037	2.41475e-06	1.43734e-05	4.84244
fhuC	b0151	0.286114	0.0502668	0.0827166	1.08241
fhuD	b0152	-0.11788	7.42303e-05	0.000308312	3.51101
fhuB	b0153	0.163562	0.000147123	0.000559841	3.25194
hemL	b0154	-3.41116	4.83064e-33	1.62007e-31	30.7905
clcA	b0155	0.102098	0.0372373	0.0636532	1.19618
erpA	b0156	-2.3716	7.32595e-09	6.38039e-08	7.19515
yadS	b0157	-0.335725	0.000407917	0.00132935	2.87636
btuF	b0158	0.148508	0.00152764	0.00420663	2.37607
mtn	b0159	-2.68678	1.5148e-21	2.65918e-20	19.5753
dgt	b0160	0.0311323	0.0975008	0.147731	0.83053
degP	b0161	-0.59298	6.4761e-08	5.05271e-07	6.29648
cdaR	b0162	0.2262	0.00039503	0.00129204	2.88872
yaeH	b0163	-0.153217	0.00421883	0.00987986	2.00525
yaeI	b0164	0.0780799	0.0121488	0.0245269	1.61036
dapD	b0166	-3.04911	7.10703e-26	1.54295e-24	23.8116
glnD	b0167	-1.86279	5.77931e-42	3.32977e-40	39.4776
map	b0168	-3.60216	8.51706e-27	1.97297e-25	24.7049
rpsB	b0169	-3.80198	4.89768e-22	8.98374e-21	20.0465
tsf	b0170	-3.47441	1.46171e-18	2.26515e-17	16.6449
pyrH	b0171	-3.98398	8.03322e-27	1.87053e-25	24.728
frr	b0172	-4.47	6.95657e-19	1.09694e-17	16.9598
dxr	b0173	-3.43998	1.12849e-41	6.26105e-40	39.2034
ispU	b0174	-3.36611	2.0043e-25	4.28921e-24	23.3676
cdsA	b0175	-3.77546	1.8814e-26	4.18566e-25	24.3782
rseP	b0176	-3.69205	1.38029e-35	5.25681e-34	33.2793
bamA	b0177	-3.61194	1.97768e-63	4.67774e-61	60.33
skp	b0178	-0.48908	3.70549e-05	0.000166525	3.77852
lpxD	b0179	-2.52596	2.2814e-20	3.83994e-19	18.4157
fabZ	b0180	-4.4098	1.62511e-17	2.41031e-16	15.6179
lpxA	b0181	-3.85122	1.76058e-17	2.59411e-16	15.586
lpxB	b0182	-3.37352	1.25194e-27	3.02484e-26	25.5193
rnhB	b0183	-0.805644	4.33471e-07	2.95154e-06	5.52995
dnaE	b0184	-3.62909	1.46007e-94	1.31231e-91	90.882
accA	b0185	-3.30743	1.61795e-26	3.61745e-25	24.4416
ldcC	b0186	0.276487	0.00111563	0.00320361	2.49436
yaeR	b0187	0.227854	0.0734138	0.115035	0.939168
tilS	b0188	-2.22587	4.53985e-22	8.36152e-21	20.0777
rof	b0189	0.0819948	0.392475	0.492402	0.307681
yaeQ	b0190	0.170968	0.0133502	0.0264882	1.57695
arfB	b0191	-0.198087	0.0769111	0.119805	0.921524
nlpE	b0192	0.139246	0.0364588	0.0626801	1.20287
yaeF	b0193	-0.0579094	0.00224497	0.00580823	2.23596
proS	b0194	-3.59133	1.40421e-46	1.10711e-44	43.9558
trmO	b0195	-0.137732	0.000117458	0.000459694	3.33753
rcsF	b0196	-0.0571606	0.0828095	0.127885	0.89318
metQ	b0197	0.0863683	0.035736	0.0616497	1.21007
metI	b0198	0.125687	0.00934793	0.0196639	1.70633
metN	b0199	-0.0840596	7.22674e-05	0.00030155	3.52064
gmhB	b0200	-2.23874	1.91665e-11	2.11113e-10	9.67548
rrsH	b0201	-0.197561	0.000149222	0.00056591	3.24725
ileV	b0202	-0.348646	0.466268	0.56925	0.244697
alaV	b0203	1.07078	1	1	0
rrlH	b0204	-0.10923	4.14371e-08	3.35329e-07	6.47453
rrfH	b0205	-0.17395	0.286531	0.376732	0.423967
aspU	b0206	-0.31388	0.432275	0.53384	0.272589
dkgB	b0207	0.223743	0.000115177	0.000452848	3.34405
yafC	b0208	-0.0512386	0.0771161	0.12	0.920819
yafD	b0209	-0.00665224	0.00055392	0.00172869	2.76228
yafE	b0210	0.149368	0.00569796	0.012765	1.89398
mltD	b0211	-0.0256309	9.53022e-05	0.000383427	3.41632
gloB	b0212	0.444222	0.0399981	0.0678051	1.16874
yafS	b0213	-0.192505	0.000526964	0.00165168	2.78207
rnhA	b0214	-0.243955	0.055577	0.0903302	1.04417
dnaQ	b0215	-1.83425	5.22648e-15	6.90818e-14	13.1606
aspV	b0216	-0.31388	0.335587	0.431633	0.364885
yafT	b0217	0.294853	0.804933	0.867891	0.061535
yafV	b0219	0.107594	0.0341677	0.0594232	1.22604
ivy	b0220	0.363435	0.69759	0.778875	0.108532
fadE	b0221	0.0745412	3.62002e-06	2.06451e-05	4.68518
gmhA	b0222	-1.18428	8.42275e-08	6.42646e-07	6.19203
yafJ	b0223	0.313565	0.163573	0.233291	0.632103
dpaA	b0224	0.0504426	0.0644595	0.102542	0.989098
yafQ	b0225	0.358101	0.799782	0.863165	0.063906
dinJ	b0226	0.143334	0.944216	0.966145	0.0149577
yafL	b0227	-0.25912	0.0297794	0.0525849	1.27914
rayT	b0228	0.118893	0.0227857	0.0417956	1.37887
dinB	b0231	-0.896637	0.0137937	0.0272478	1.56467
yafN	b0232	-0.630968	0.000113175	0.000446539	3.35014
yafO	b0233	-0.0220128	0.714966	0.79276	0.100858
yafP	b0234	0.158337	0.886596	0.92509	0.0338159
pepD	b0237	-0.108097	9.64481e-06	5.01084e-05	4.30009
gpt	b0238	0.0073819	0.0270496	0.0484692	1.31453
frsA	b0239	-0.00902586	0.000464101	0.00148448	2.82843
phoE	b0241	-0.129564	0.416451	0.517283	0.286272
proB	b0242	0.184629	0.000462619	0.00148395	2.82858
proA	b0243	0.131133	0.0218885	0.0403093	1.39459
thrW	b0244	0.60039	0.260458	0.347535	0.459001
ykfI	b0245	-1.52459	0.055888	0.0906063	1.04284
yafW	b0246	0.24429	0.879703	0.921106	0.0356906
ykfG	b0247	-0.0658291	0.0276615	0.0493688	1.30655
yafX	b0248	0.170871	0.258395	0.345484	0.461572
ykfF	b0249	-0.0773669	0.00285309	0.007167	2.14466
ykfB	b0250	0.362943	0.493264	0.596055	0.224714
yafY	b0251	0.13146	0.177598	0.249493	0.602942
yafZ	b0252	0.193282	0.0368745	0.0632496	1.19894
ykfA	b0253	0.128468	0.00322851	0.00794574	2.09987
perR	b0254	0.278388	0.0576392	0.0931765	1.03069
insI1	b0256	0.108309	0.675625	0.760585	0.118852
ykfC	b0258	0.169119	0.0133195	0.026439	1.57775
insH1	b0259	-0.101302	0.539716	0.640646	0.193382
mmuP	b0260	0.0523478	0.000151008	0.000570757	3.24355
mmuM	b0261	0.217153	0.00446851	0.0103888	1.98344
afuC	b0262	0.189304	0.001047	0.00303367	2.51803
insB2	b0264	-0.0657525	0.142371	0.206258	0.685589
insA2	b0265	0.188336	0.718423	0.795024	0.0996198
yagB	b0266	0.101506	0.487061	0.590306	0.228923
yagA	b0267	0.177133	0.869741	0.914875	0.0386382
yagE	b0268	-0.0660814	0.000266017	0.000927856	3.03252
yagF	b0269	0.219094	0.000144941	0.000552473	3.25769
yagG	b0270	0.309329	0.0859435	0.131774	0.88017
yagH	b0271	0.385568	0.00384813	0.00913067	2.0395
xynR	b0272	0.0649785	0.00562329	0.012604	1.89949
argF	b0273	0.0164144	0.0257937	0.0464225	1.33327
insB3	b0274	-0.0904029	0.388204	0.48827	0.31134
insA3	b0275	0.317318	0.616651	0.713867	0.146383
yagJ	b0276	0.0677333	0.0925682	0.140922	0.851022
yagK	b0277	0.276844	0.663701	0.750925	0.124404
yagL	b0278	0.246147	0.81547	0.875053	0.0579657
yagM	b0279	0.272102	0.770906	0.839256	0.0761053
yagN	b0280	0.0214993	0.265719	0.352878	0.452375
intF	b0281	0.168692	0.225863	0.306655	0.51335
yagP	b0282	0.0903271	0.793959	0.860709	0.0651438
paoD	b0283	0.072132	0.0171883	0.032689	1.4856
paoC	b0284	0.0228559	1.30346e-05	6.63393e-05	4.17823
paoB	b0285	0.107282	0.0660644	0.104798	0.979646
paoA	b0286	0.260194	0.21116	0.289845	0.537834
yagU	b0287	0.00230597	0.853183	0.902591	0.0445091
ykgJ	b0288	0.125982	0.964497	0.978234	0.00955736
ecpE	b0289	0.329311	0.292362	0.383454	0.416287
ecpD	b0290	-0.029286	7.42995e-05	0.000308312	3.51101
ecpC	b0291	0.213828	0.000358516	0.0011979	2.92158
ecpB	b0292	-0.189335	0.0335978	0.0585907	1.23217
ecpA	b0293	0.0266249	0.377107	0.477251	0.321253
matA	b0294	0.179283	0.418569	0.519053	0.284788
ykgL	b0295	0.08124	0.432415	0.533866	0.272568
ykgM	b0296	-0.1526	0.992635	0.997296	0.00117606
insE1	b0298	0.252558	0.355857	0.453808	0.343128
insF1	b0299	0.164982	0.38105	0.481022	0.317835
rclC	b0301	0.150085	0.914523	0.945232	0.0244617
rclB	b0303	0.294265	0.892073	0.928004	0.0324502
rclA	b0304	0.209809	0.55068	0.650396	0.186822
rclR	b0305	0.123525	0.799619	0.863165	0.063906
ykgE	b0306	0.412764	0.951885	0.971117	0.0127285
ykgF	b0307	0.16255	0.0271466	0.0485815	1.31353
ykgG	b0308	0.170287	0.239427	0.323799	0.489725
ykgH	b0310	0.201356	0.807497	0.869109	0.0609256
betA	b0311	0.0947864	0.000320364	0.00108274	2.96548
betB	b0312	0.000162397	0.000342477	0.00115029	2.93919
betI	b0313	-0.00877697	0.00829567	0.0177527	1.75073
betT	b0314	0.00230656	0.0155703	0.030096	1.52149
pdeL	b0315	-0.15799	0.807764	0.869109	0.0609256
yahB	b0316	-0.0159047	0.114243	0.169386	0.771123
yahC	b0317	0.0768144	0.18787	0.261389	0.582712
yahD	b0318	0.208054	0.874498	0.91758	0.0373563
yahE	b0319	0.181105	0.843929	0.896176	0.0476067
yahF	b0320	0.10829	0.000112387	0.0004446	3.35203
yahG	b0321	0.0922739	3.76609e-07	2.60206e-06	5.58468
yahH	b0322	0.0789954	0.0492324	0.0813348	1.08972
yahI	b0323	0.088386	0.000135991	0.000523238	3.2813
yahJ	b0324	-0.563345	9.16707e-05	0.000370809	3.43085
yahK	b0325	0.16271	0.0481651	0.0798135	1.09792
yahL	b0326	0.231289	0.929464	0.956275	0.0194171
yahM	b0327	0.280858	0.890106	0.927067	0.032889
yahN	b0328	0.216213	0.48678	0.590124	0.229057
yahO	b0329	0.394231	0.76822	0.837378	0.0770786
prpR	b0330	0.104219	7.51538e-07	4.95222e-06	5.3052
prpB	b0331	0.0336628	0.00164129	0.00447027	2.34967
prpC	b0333	0.0982793	0.00291793	0.0073054	2.13636
prpD	b0334	0.094524	0.00432203	0.0101031	1.99554
prpE	b0335	0.233591	1.32194e-06	8.28564e-06	5.08167
codB	b0336	0.279782	0.0119739	0.0242281	1.61568
codA	b0337	0.126118	0.00148145	0.00411728	2.38539
cynR	b0338	0.0541434	0.00187108	0.00497847	2.3029
cynT	b0339	0.341987	0.0579215	0.0935992	1.02873
cynS	b0340	0.266801	0.407429	0.508326	0.293857
cynX	b0341	0.0400805	0.000885564	0.00261824	2.58199
lacA	b0342	0.0853174	0.75989	0.832035	0.0798582
lacY	b0343	0.178165	0.883059	0.922471	0.0350474
lacZ	b0344	0.101957	1.70299e-06	1.05127e-05	4.97829
lacI	b0345	-0.291493	4.37791e-06	2.45316e-05	4.61027
mhpR	b0346	0.256066	0.0724759	0.113724	0.944146
mhpA	b0347	0.0244366	5.39875e-07	3.64294e-06	5.43855
mhpB	b0348	0.10289	0.0004247	0.00137507	2.86167
mhpC	b0349	-0.314676	1.08905e-06	6.9421e-06	5.15851
mhpD	b0350	-0.0184769	0.00280708	0.00706725	2.15075
mhpF	b0351	0.142382	0.0123794	0.0248546	1.60459
mhpE	b0352	0.0985353	0.00126271	0.0035712	2.44719
mhpT	b0353	-0.238069	1.90272e-05	9.22417e-05	4.03507
yaiL	b0354	0.308623	0.453046	0.555977	0.254943
frmB	b0355	0.0998635	0.125506	0.184142	0.734848
frmA	b0356	0.126905	0.000411731	0.00134081	2.87263
frmR	b0357	-0.234654	0.101747	0.153234	0.814644
yaiO	b0358	0.295942	0.379986	0.480219	0.318561
insC1	b0360	-0.219398	0.715443	0.793093	0.100676
insD1	b0361	0.0332306	0.88157	0.921772	0.0353764
yaiP	b0363	0.323369	0.69557	0.777412	0.109349
yaiS	b0364	0.167103	0.798408	0.862511	0.0642355
tauA	b0365	-0.113604	0.196509	0.272314	0.564931
tauB	b0366	-0.0844948	0.0199628	0.0372407	1.42898
tauC	b0367	-0.832321	0.0167472	0.0320127	1.49468
tauD	b0368	-0.130796	2.95953e-05	0.000136272	3.86559
hemB	b0369	-4.35003	5.52032e-35	1.98467e-33	32.7023
insF2	b0372	0.0499252	0.616289	0.713815	0.146414
insE2	b0373	0.351564	0.586873	0.685931	0.163719
iprA	b0375	0.222217	0.855599	0.904083	0.0437919
ampH	b0376	0.151592	0.0369197	0.0632789	1.19874
sbmA	b0377	-0.0340901	0.00588685	0.0130995	1.88275
yaiW	b0378	0.093153	0.00129185	0.00364444	2.43837
yaiY	b0379	0.175399	0.153796	0.220747	0.656105
yaiZ	b0380	0.222749	0.152247	0.218873	0.659807
ddlA	b0381	0.0827131	0.0509599	0.0837039	1.07725
iraP	b0382	0.51378	0.29712	0.389061	0.409982
phoA	b0383	0.29293	0.582277	0.681288	0.166669
psiF	b0384	0.480054	0.958914	0.97582	0.0106301
dgcC	b0385	-0.00609653	0.000278268	0.000962244	3.01671
proC	b0386	-0.742488	5.66836e-07	3.80203e-06	5.41998
yaiI	b0387	-0.0622827	0.0100938	0.0209715	1.67837
aroL	b0388	0.265736	0.133269	0.194299	0.711529
yaiA	b0389	0.0515661	0.361645	0.460666	0.336613
aroM	b0390	0.0322174	0.0403892	0.0684424	1.16467
ppnP	b0391	0.26967	0.565679	0.664791	0.177315
rdgC	b0393	0.119507	0.017704	0.0335846	1.47386
mak	b0394	0.234592	0.00156097	0.00428266	2.36829
araJ	b0396	0.17064	0.0575432	0.0930547	1.03126
sbcC	b0397	-0.00604328	1.06575e-10	1.10357e-09	8.9572
sbcD	b0398	-0.061965	0.000937654	0.00275413	2.56002
phoB	b0399	0.121413	0.015783	0.0304546	1.51635
phoR	b0400	0.286955	0.0249676	0.0451527	1.34532
brnQ	b0401	0.0300342	0.00036033	0.00120039	2.92068
proY	b0402	-0.0715885	7.9502e-08	6.09696e-07	6.21489
malZ	b0403	-0.00866469	7.65572e-07	5.02994e-06	5.29844
acpH	b0404	-0.298241	8.662e-05	0.00035324	3.45193
queA	b0405	0.123152	0.00438475	0.0102237	1.99039
tgt	b0406	-0.340625	3.45274e-05	0.00015626	3.80615
yajC	b0407	-2.40117	1.38275e-09	1.30822e-08	7.88332
secD	b0408	-3.29904	3.53023e-53	3.96621e-51	50.4016
secF	b0409	-2.99534	2.08072e-27	4.97379e-26	25.3033
yajD	b0410	-0.184885	0.0231926	0.0424207	1.37242
tsx	b0411	0.114373	0.00121248	0.00345084	2.46207
yajI	b0412	-0.172591	0.000909311	0.00267964	2.57192
nrdR	b0413	-0.925998	1.62652e-08	1.37657e-07	6.8612
ribD	b0414	-3.58412	3.13928e-37	1.3697e-35	34.8634
ribE	b0415	-4.20252	1.41727e-16	2.00922e-15	14.697
nusB	b0416	-3.12858	6.3176e-13	7.67333e-12	11.115
thiL	b0417	-3.8848	1.02251e-31	3.00338e-30	29.5224
pgpA	b0418	0.0175226	0.000655024	0.00200796	2.69724
yajO	b0419	0.297023	0.00186424	0.00496614	2.30398
dxs	b0420	-3.611	8.09144e-56	9.82782e-54	53.0075
ispA	b0421	-3.50016	1.33872e-30	3.76013e-29	28.4248
xseB	b0422	-2.09985	1.7092e-05	8.34908e-05	4.07836
thiI	b0423	0.0906508	0.000341829	0.00114897	2.93969
yajL	b0424	0.330518	0.225367	0.306074	0.514174
panE	b0425	-0.067892	0.00555992	0.0124931	1.90333
yajQ	b0426	0.293943	0.0251851	0.0454912	1.34207
yajR	b0427	-0.0969117	5.45212e-05	0.000233796	3.63116
cyoE	b0428	-0.57393	3.19918e-06	1.8492e-05	4.73302
cyoD	b0429	-0.606061	0.00618798	0.0136989	1.86331
cyoC	b0430	-0.780734	0.00142091	0.00397112	2.40109
cyoB	b0431	-0.783979	1.35632e-15	1.83593e-14	13.7361
cyoA	b0432	-0.521188	0.000137321	0.000527453	3.27782
ampG	b0433	0.154433	0.00149343	0.00414032	2.38297
yajG	b0434	-1.85559	0.0261328	0.0469763	1.32812
bolA	b0435	0.142225	0.647019	0.738183	0.131836
tig	b0436	-0.352186	1.00571e-06	6.48445e-06	5.18813
clpP	b0437	-1.31226	3.42215e-08	2.81154e-07	6.55106
clpX	b0438	-1.42638	2.22595e-09	2.04988e-08	7.68827
lon	b0439	-2.77623	8.63155e-43	5.31372e-41	40.2746
hupB	b0440	0.0912773	0.0668152	0.105877	0.975198
ppiD	b0441	0.0637022	0.000262336	0.000918892	3.03674
ybaV	b0442	0.0300894	0.490232	0.593029	0.226924
fadM	b0443	0.23235	0.041428	0.0699126	1.15544
queC	b0444	0.498828	0.923523	0.952343	0.0212064
ybaE	b0445	0.0358913	3.38549e-05	0.000153371	3.81426
cof	b0446	0.297179	0.00145514	0.0040501	2.39253
decR	b0447	0.157871	0.366458	0.466005	0.331609
mdlA	b0448	0.0394361	4.57745e-07	3.09805e-06	5.50891
mdlB	b0449	0.0479364	5.46227e-07	3.67477e-06	5.43477
glnK	b0450	-0.518469	0.101159	0.152605	0.816432
amtB	b0451	0.0352382	0.000427001	0.00138153	2.85964
tesB	b0452	0.349911	0.527982	0.63038	0.200398
ybaY	b0453	0.365657	0.255561	0.342221	0.465694
ybaZ	b0454	0.0655595	0.0724685	0.113724	0.944146
ffs	b0455	-3.29312	0.000125208	0.000485075	3.31419
ybaA	b0456	0.221264	0.0876951	0.134231	0.872147
pdeB	b0457	0.14771	0.0184567	0.0347922	1.45852
ylaC	b0458	-0.217559	0.00936047	0.0196754	1.70608
maa	b0459	-0.540328	0.53533	0.636953	0.195892
hha	b0460	-0.0595451	0.577932	0.677242	0.169256
tomB	b0461	0.0684325	0.850887	0.901433	0.0450666
acrB	b0462	0.0630638	1.59885e-09	1.49692e-08	7.8248
acrA	b0463	0.0895043	0.00554904	0.0124763	1.90391
acrR	b0464	-0.00256468	0.10902	0.162824	0.788282
mscK	b0465	-0.360857	1.17066e-09	1.11935e-08	7.95104
ybaM	b0466	-0.293122	0.17061	0.241639	0.616834
priC	b0467	0.423472	0.0977616	0.148076	0.829516
ybaN	b0468	-0.660965	0.00060718	0.00188314	2.72512
apt	b0469	0.0143666	0.00424111	0.00992685	2.00319
dnaX	b0470	-3.14315	7.14774e-42	4.06607e-40	39.3908
ybaB	b0471	-0.986601	0.000239371	0.000846369	3.07244
recR	b0472	-0.250455	0.00181053	0.00485763	2.31358
htpG	b0473	0.105744	6.85342e-05	0.000287575	3.54125
adk	b0474	-3.75222	6.33336e-21	1.0905e-19	18.9624
hemH	b0475	-3.31388	4.35509e-32	1.31354e-30	29.8816
aes	b0476	0.349599	0.0809833	0.125237	0.902267
gsk	b0477	-0.0532687	2.72723e-05	0.000126876	3.89662
ybaL	b0478	-0.0888109	8.09853e-07	5.30536e-06	5.27528
fsr	b0479	0.111169	0.0341149	0.0593705	1.22643
ushA	b0480	0.19543	0.000306748	0.00104276	2.98182
ybaK	b0481	0.747016	0.285312	0.375459	0.425437
ybaP	b0482	-0.167332	0.00193491	0.00512403	2.29039
ybaQ	b0483	0.252466	0.0650333	0.103345	0.985711
copA	b0484	0.309267	0.00262075	0.00666156	2.17642
glsA	b0485	-0.0925248	4.8525e-06	2.67901e-05	4.57203
ybaT	b0486	0.0748167	0.000589199	0.0018299	2.73757
cueR	b0487	0.0189763	0.0515169	0.0845569	1.07285
ybbJ	b0488	0.0290709	0.212701	0.291693	0.535074
qmcA	b0489	0.0654433	0.103727	0.156007	0.806856
fetA	b0490	0.0545885	0.715887	0.793259	0.100585
fetB	b0491	0.0585515	0.639866	0.733146	0.134809
cnoX	b0492	-0.064067	3.81508e-06	2.16204e-05	4.66514
ybbO	b0493	0.432213	0.122925	0.18065	0.743163
tesA	b0494	0.0557721	0.424324	0.525176	0.279695
ybbA	b0495	-0.0482903	0.0112701	0.0230217	1.63786
ybbP	b0496	-0.0123441	0.00125286	0.00355005	2.44977
rhsD	b0497	0.174825	3.17475e-05	0.000144846	3.83909
ybbC	b0498	0.23389	0.371941	0.471777	0.326264
ylbG	b0502	0.158209	0.258115	0.345229	0.461893
selU	b0503	0.162668	0.0129541	0.0258278	1.58791
allS	b0504	0.0599344	0.00176738	0.00475748	2.32262
allA	b0505	0.522504	0.16043	0.229026	0.640116
allR	b0506	0.0161835	5.41016e-05	0.000232218	3.6341
gcl	b0507	0.142012	0.0469525	0.0779589	1.10813
hyi	b0508	0.121783	0.703255	0.782672	0.10642
glxR	b0509	0.105626	0.649563	0.739771	0.130903
ybbW	b0511	0.131905	0.789005	0.856885	0.0670776
allB	b0512	0.146341	0.00715953	0.0155886	1.80719
ybbY	b0513	-0.00964069	0.644272	0.73617	0.133022
glxK	b0514	0.131635	0.0489368	0.0808835	1.09214
allE	b0515	0.0989497	0.994593	0.998816	0.000514385
allC	b0516	0.162189	0.743972	0.81766	0.0874272
allD	b0517	0.187803	0.851086	0.901433	0.0450666
fdrA	b0518	0.191299	0.000328156	0.00110467	2.95677
ylbF	b0520	0.123372	0.0522102	0.0855075	1.068
ybcF	b0521	0.455014	0.982965	0.990015	0.00435837
purK	b0522	0.00502913	0.00160526	0.00438544	2.35799
purE	b0523	-0.0269478	0.053896	0.0879479	1.05577
lpxH	b0524	-3.36924	1.76558e-25	3.79643e-24	23.4206
ppiB	b0525	-2.3248	1.89688e-09	1.76492e-08	7.75327
cysS	b0526	-4.50957	9.69066e-51	9.46735e-49	48.0238
ybcI	b0527	0.0501189	0.25938	0.346508	0.460287
ybcJ	b0528	0.186699	0.108691	0.162494	0.789162
folD	b0529	-2.49491	7.81872e-32	2.32698e-30	29.6332
sfmA	b0530	0.236016	0.535527	0.637019	0.195848
sfmC	b0531	0.105604	0.564223	0.663427	0.178207
sfmD	b0532	0.182637	0.666352	0.752976	0.123219
sfmH	b0533	0.216868	0.635133	0.729065	0.137234
sfmF	b0534	0.259437	0.598292	0.69638	0.157154
fimZ	b0535	0.167138	0.941405	0.965026	0.015461
argU	b0536	-4.38025	3.53829e-05	0.00015981	3.7964
intD	b0537	0.139674	0.0597811	0.09607	1.01741
insE3	b0540	0.188963	0.622469	0.718935	0.14331
insF3	b0541	0.176538	0.951109	0.970546	0.0129838
emrE	b0543	0.376199	0.844722	0.896594	0.047404
ybcK	b0544	0.231764	0.712538	0.790849	0.101907
ybcL	b0545	0.0572805	0.524376	0.626741	0.202912
ybcM	b0546	0.269112	0.768852	0.837452	0.0770402
ybcN	b0547	0.114327	0.325661	0.421019	0.375698
ninE	b0548	0.362918	0.758888	0.831613	0.0800788
ybcO	b0549	0.213203	0.362489	0.461349	0.33597
rusA	b0550	0.144155	0.431204	0.532663	0.273547
quuD	b0551	0.256223	0.948127	0.96846	0.0139185
insH2	b0552	-0.121408	0.221917	0.30201	0.519979
essD	b0554	0.110984	0.877279	0.919425	0.0364838
rrrD	b0555	0.112013	0.616456	0.713824	0.146409
rzpD	b0556	0.124046	0.617967	0.715206	0.145569
borD	b0557	0.11179	0.521561	0.62404	0.204788
ybcV	b0558	0.278613	0.862539	0.909491	0.0412014
ybcW	b0559	0.222445	0.918047	0.948437	0.0229913
nohD	b0560	0.0209867	0.0551746	0.0897411	1.04701
tfaD	b0561	0.156483	0.698294	0.779467	0.108202
tfaX	b0563	-0.0858732	0.735417	0.809247	0.0919191
appY	b0564	0.262932	0.31441	0.408488	0.388821
ompT	b0565	0.194027	0.871128	0.91554	0.0383226
envY	b0566	0.152796	0.667286	0.753652	0.122829
ybcH	b0567	0.0528159	0.00284982	0.0071628	2.14492
nfrA	b0568	0.224868	2.59672e-06	1.53145e-05	4.8149
nfrB	b0569	-1.27619	1.08266e-07	8.16353e-07	6.08812
cusS	b0570	-0.122502	5.7326e-06	3.12751e-05	4.5048
cusR	b0571	0.31052	0.381825	0.481729	0.317197
cusC	b0572	0.073287	0.139873	0.203099	0.692293
cusF	b0573	0.30145	0.65791	0.74644	0.127005
cusB	b0574	0.105145	0.000719917	0.00218454	2.66064
cusA	b0575	-0.0556673	5.69302e-08	4.49638e-07	6.34714
pheP	b0576	0.142603	0.00259279	0.00659797	2.18059
ybdG	b0577	0.0823158	0.529949	0.632133	0.199192
nfsB	b0578	0.265699	0.018191	0.0343489	1.46409
ybdF	b0579	-0.299902	0.208933	0.287051	0.542041
ybdJ	b0580	-0.0183701	0.023904	0.0434215	1.3623
ybdK	b0581	-0.516734	0.0153353	0.0297636	1.52632
insL2	b0582	0.0307994	0.169426	0.240417	0.619035
entD	b0583	-0.0490917	0.0123171	0.0247665	1.60613
fepA	b0584	0.0846801	1.84857e-05	8.97137e-05	4.04714
fes	b0585	-0.911651	8.13064e-08	6.21414e-07	6.20662
entF	b0586	0.10877	7.66803e-10	7.4589e-09	8.12733
fepE	b0587	0.291767	0.908013	0.940363	0.0267045
fepC	b0588	-0.680767	3.74602e-06	2.13096e-05	4.67142
fepG	b0589	-1.05045	1.34737e-12	1.59344e-11	10.7977
fepD	b0590	-1.33909	5.91471e-11	6.2396e-10	9.20484
entS	b0591	-0.00859501	2.32016e-05	0.000110104	3.9582
fepB	b0592	-0.648778	7.69942e-08	5.92486e-07	6.22732
entC	b0593	-0.117256	6.07615e-05	0.000257772	3.58876
entE	b0594	0.0536671	0.000244696	0.000861942	3.06452
entB	b0595	-0.0942282	0.00338376	0.00823315	2.08443
entA	b0596	0.0184365	0.00377052	0.00897496	2.04697
entH	b0597	0.352298	0.487864	0.590801	0.228559
cstA	b0598	-0.0111668	8.07729e-06	4.28564e-05	4.36798
hcxA	b0599	-0.0327507	1.83395e-05	8.91965e-05	4.04965
ybdL	b0600	-0.0554475	0.000106793	0.000425469	3.37113
ybdM	b0601	0.251859	0.383047	0.48273	0.316296
ybdN	b0602	-0.418359	0.0850984	0.130836	0.883274
ybdO	b0603	0.155061	0.869885	0.914875	0.0386382
dsbG	b0604	0.244497	0.342208	0.439084	0.357452
ahpC	b0605	-0.563134	0.000152419	0.000575605	3.23988
ahpF	b0606	-0.330747	1.49579e-05	7.46068e-05	4.12722
uspG	b0607	-0.0115197	0.0504992	0.0830383	1.08072
ybdR	b0608	0.143582	0.0234032	0.042667	1.36991
rnk	b0610	0.391265	0.0445596	0.0744981	1.12785
rna	b0611	0.0478216	0.220898	0.301188	0.521162
citT	b0612	0.31826	0.144773	0.209401	0.679021
citG	b0613	-0.0122928	0.0104385	0.0215581	1.66639
citX	b0614	0.190249	0.00473193	0.0108941	1.96281
citF	b0615	0.00182388	7.67631e-05	0.00031678	3.49924
citE	b0616	-0.899914	0.0344947	0.0598761	1.22275
citD	b0617	-0.0524459	0.0589248	0.0950155	1.02221
citC	b0618	0.233268	0.183375	0.255848	0.592018
dpiB	b0619	-0.111749	0.354563	0.452286	0.344587
dpiA	b0620	0.219225	0.302604	0.395436	0.402924
dcuC	b0621	0.287024	0.0907672	0.138462	0.858671
pagP	b0622	-0.133754	0.704552	0.783921	0.105728
cspE	b0623	0.792691	0.919751	0.94998	0.0222856
crcB	b0624	0.196604	0.243094	0.328165	0.483907
tatE	b0627	0.20768	0.113163	0.168173	0.774244
lipA	b0628	-3.96048	6.03789e-33	1.9806e-31	30.7032
ybeF	b0629	-0.191012	0.478165	0.58172	0.235286
lipB	b0630	-3.36014	2.13275e-23	4.24096e-22	21.3725
ybeD	b0631	-3.29794	5.45191e-10	5.36125e-09	8.27073
dacA	b0632	-0.550328	0.00540177	0.0122176	1.91302
rlpA	b0633	0.265797	0.00288494	0.00723489	2.14057
mrdB	b0634	-3.34573	5.33488e-33	1.77592e-31	30.7506
mrdA	b0635	-2.91826	4.40578e-57	5.99988e-55	54.2219
rlmH	b0636	-1.45701	7.22016e-10	7.05379e-09	8.15158
rsfS	b0637	-1.85106	6.43162e-08	5.02673e-07	6.29871
cobC	b0638	-0.00884756	0.0632749	0.100693	0.997
nadD	b0639	-4.01474	1.19155e-21	2.09994e-20	19.6778
holA	b0640	-3.09149	1.91586e-38	9.46141e-37	36.024
lptE	b0641	-3.36259	1.55597e-16	2.19892e-15	14.6578
leuS	b0642	-4.15855	3.15071e-87	2.02276e-84	83.6941
ybeL	b0643	-0.249825	0.0123419	0.0248052	1.60546
ybeQ	b0644	0.13106	0.348487	0.445971	0.350693
ybeR	b0645	0.139055	0.534253	0.636345	0.196307
djlB	b0646	0.0956489	0.450997	0.553677	0.256743
ybeT	b0647	0.192454	0.948203	0.96846	0.0139185
ybeU	b0648	0.0464486	0.205986	0.283348	0.547679
djlC	b0649	-0.0433778	0.0361861	0.0623305	1.2053
hscC	b0650	0.111853	0.00117896	0.00337252	2.47205
rihA	b0651	0.112313	0.113234	0.168188	0.774204
gltL	b0652	0.508905	0.00305127	0.0075801	2.12032
gltK	b0653	-0.189117	0.00617029	0.0136732	1.86413
gltJ	b0654	-0.103352	0.00204405	0.00536562	2.27038
gltI	b0655	0.105453	6.47735e-05	0.000273583	3.56291
insH3	b0656	-0.0998411	0.24707	0.332336	0.478423
lnt	b0657	-3.06761	1.00428e-49	8.84952e-48	47.0531
ybeX	b0658	-1.48826	3.02147e-14	3.83573e-13	12.4162
ybeY	b0659	-2.30179	6.21723e-14	7.76117e-13	12.1101
ybeZ	b0660	-0.77306	2.72058e-08	2.25162e-07	6.6475
miaB	b0661	0.265337	3.50302e-06	2.00208e-05	4.69852
ubiF	b0662	-1.75445	1.55731e-31	4.54451e-30	29.3425
glnX	b0664	0.493474	0.928194	0.955188	0.0199113
glnV	b0665	1.34908	0.639994	0.733146	0.134809
metU	b0666	-0.27206	0.740237	0.814152	0.0892945
glnW	b0668	-2.15038	0.0528181	0.0863772	1.0636
glnU	b0670	-6	0.00053925	0.00168642	2.77303
leuW	b0672	-0.998379	0.261828	0.348846	0.457367
metT	b0673	-1.75445	0.0410031	0.0693258	1.15911
asnB	b0674	0.00225257	2.44066e-05	0.000115214	3.9385
umpH	b0675	0.0309235	0.0285339	0.0507044	1.29495
nagC	b0676	0.00448946	2.10831e-05	0.000101334	3.99424
nagA	b0677	-0.822098	1.94886e-09	1.80954e-08	7.74243
nagB	b0678	-0.0799	0.0232599	0.0425091	1.37152
nagE	b0679	-0.0672599	8.69882e-05	0.000354099	3.45088
glnS	b0680	-3.89368	3.8953e-56	4.86263e-54	53.3131
chiP	b0681	0.203443	0.00831306	0.0177815	1.75003
chiQ	b0682	-0.310626	0.00581652	0.0129789	1.88676
fur	b0683	-1.90949	1.18059e-09	1.12645e-08	7.94829
fldA	b0684	-3.50567	3.19667e-17	4.64914e-16	15.3326
ybfE	b0685	0.172088	0.0799386	0.123866	0.907049
ybfF	b0686	-0.185849	0.000188703	0.00068925	3.16162
seqA	b0687	-2.62038	5.70094e-15	7.5132e-14	13.1242
pgm	b0688	-0.996643	2.5164e-15	3.36569e-14	13.4729
ybfP	b0689	0.225541	0.260229	0.347377	0.459199
potE	b0692	0.141374	0.00549571	0.012386	1.90707
speF	b0693	0.080672	0.000459605	0.00147533	2.83111
kdpE	b0694	0.20643	0.305817	0.399262	0.398741
kdpD	b0695	0.127034	5.03412e-05	0.000218319	3.66091
kdpC	b0696	0.396713	0.0541906	0.0883005	1.05404
kdpB	b0697	0.0319046	4.6141e-09	4.11424e-08	7.38571
kdpA	b0698	-0.202495	0.000268192	0.000934307	3.02951
ybfA	b0699	0.310721	0.381656	0.481652	0.317267
rhsC	b0700	0.026159	1.72513e-05	8.41772e-05	4.07481
ybfB	b0702	0.112978	0.887597	0.925704	0.0335276
ybfC	b0704	0.214278	0.819225	0.877825	0.056592
ybfD	b0706	0.172758	0.145742	0.210464	0.676821
ybgA	b0707	0.336663	0.426845	0.527714	0.277601
phr	b0708	0.161964	0.0103695	0.0214255	1.66907
dtpD	b0709	0.253336	0.0143524	0.0281536	1.55047
ybgI	b0710	-0.346837	0.000994552	0.00290417	2.53698
pxpB	b0711	-0.247031	0.00618617	0.0136989	1.86331
pxpC	b0712	0.344376	0.00738204	0.0160033	1.79579
pxpA	b0713	-0.242374	4.68116e-05	0.00020524	3.68774
nei	b0714	0.245	0.0363877	0.0626058	1.20339
abrB	b0715	0.367158	0.205173	0.282577	0.548863
ybgO	b0716	0.161838	0.175873	0.247456	0.606502
ybgP	b0717	-0.0220169	0.0557666	0.0904807	1.04344
ybgQ	b0718	0.201666	0.00384655	0.00913067	2.0395
ybgD	b0719	0.0999326	0.700606	0.781465	0.10709
gltA	b0720	-0.759225	4.36898e-10	4.36315e-09	8.3602
sdhC	b0721	-0.889128	3.77438e-06	2.1425e-05	4.66908
sdhD	b0722	-1.1242	0.00540559	0.0122197	1.91294
sdhA	b0723	-1.22448	1.24804e-15	1.6996e-14	13.7697
sdhB	b0724	-0.808758	1.03709e-06	6.65814e-06	5.17665
sucA	b0726	-1.99873	1.24716e-41	6.83502e-40	39.1653
sucB	b0727	-2.07225	1.17909e-18	1.84628e-17	16.7337
sucC	b0728	-0.58482	2.14147e-08	1.79214e-07	6.74663
sucD	b0729	-1.04252	4.77349e-08	3.83072e-07	6.41672
mngR	b0730	0.387292	0.179764	0.251905	0.598764
mngA	b0731	-0.338814	4.45065e-05	0.000196476	3.70669
mngB	b0732	0.0711103	0.0103219	0.0213764	1.67007
cydA	b0733	-4.12412	1.06002e-57	1.58791e-55	54.7992
cydB	b0734	-3.59752	3.6857e-36	1.49221e-34	33.8262
ybgE	b0735	-0.197654	0.438847	0.540322	0.267347
ybgC	b0736	-0.481435	0.000155349	0.000584217	3.23343
tolQ	b0737	-0.472232	0.00219439	0.00569375	2.2446
tolR	b0738	-0.793461	7.29505e-05	0.000304118	3.51696
tolA	b0739	-0.819548	9.51679e-09	8.20892e-08	7.08571
tolB	b0740	-1.51136	2.69717e-15	3.59676e-14	13.4441
pal	b0741	-0.699387	0.000209869	0.000754452	3.12237
cpoB	b0742	0.249936	0.00758212	0.0163818	1.78564
lysT	b0743	-6	0.0386328	0.0657139	1.18234
valT	b0744	-1.92799	0.0484689	0.0802577	1.09551
lysW	b0745	0.0239892	0.98023	0.988589	0.00498433
valZ	b0746	0.280481	0.890543	0.927067	0.032889
lysY	b0747	-0.76956	0.399475	0.499928	0.301092
lysZ	b0748	-0.47	0.317257	0.411592	0.385533
lysQ	b0749	0.978901	0.940709	0.964533	0.0156831
nadA	b0750	0.192804	0.0149904	0.0292264	1.53422
pnuC	b0751	0.244694	0.411803	0.513069	0.289824
zitB	b0752	0.248836	0.038433	0.0654731	1.18394
ybgS	b0753	0.0971215	0.200592	0.277117	0.557337
aroG	b0754	-0.212883	1.63702e-05	8.07371e-05	4.09293
gpmA	b0755	0.193198	0.00516711	0.0117753	1.92903
galM	b0756	-0.0521682	0.00232035	0.00597574	2.22361
galK	b0757	0.297575	0.00948508	0.0199187	1.70074
galT	b0758	-0.150097	9.43792e-06	4.91472e-05	4.3085
galE	b0759	0.0706596	0.00728436	0.0158221	1.80074
modF	b0760	0.198415	0.00786807	0.0169115	1.77182
modE	b0761	-0.158646	0.000206216	0.000742575	3.12926
acrZ	b0762	0.596926	0.680278	0.764483	0.116632
modA	b0763	-0.000238958	0.000546972	0.00170938	2.76716
modB	b0764	0.174829	0.167676	0.23816	0.623132
modC	b0765	-0.16845	1.30473e-06	8.22365e-06	5.08494
ybhA	b0766	-0.082001	0.0114286	0.023289	1.63285
pgl	b0767	-0.410236	1.96022e-05	9.48249e-05	4.02308
ybhD	b0768	0.106724	0.522561	0.62507	0.204071
ybhH	b0769	0.2171	0.797565	0.861807	0.06459
ybhI	b0770	0.053694	0.946285	0.967381	0.0144026
ybhJ	b0771	0.263872	0.00200049	0.00527243	2.27799
ybhC	b0772	0.259719	0.033056	0.0577132	1.23872
ybhB	b0773	0.187203	0.260978	0.348023	0.458392
bioA	b0774	0.239371	0.000470589	0.00150308	2.82302
bioB	b0775	0.0641204	0.000190225	0.000693887	3.15871
bioF	b0776	0.164156	2.25846e-05	0.000107518	3.96852
bioC	b0777	0.23266	0.0176891	0.0335704	1.47404
bioD	b0778	0.162155	0.00586324	0.0130701	1.88372
uvrB	b0779	0.0815523	1.5875e-06	9.8539e-06	5.00639
ybhK	b0780	0.152181	0.00533785	0.0120909	1.91754
moaA	b0781	-0.0730154	5.38092e-05	0.000231405	3.63563
moaB	b0782	-0.29041	0.00767394	0.0165483	1.78125
moaC	b0783	0.0203406	0.00061497	0.00190598	2.71988
moaD	b0784	0.282707	0.113837	0.168951	0.772239
moaE	b0785	0.104527	0.0123925	0.0248546	1.60459
ybhL	b0786	0.0602382	0.172785	0.244257	0.612152
ybhM	b0787	0.206359	0.606347	0.704312	0.152235
ybhN	b0788	0.191531	0.0359703	0.0619826	1.20773
clsB	b0789	0.233668	0.00205112	0.00538105	2.26913
ybhP	b0790	0.301542	0.00476072	0.0109436	1.96084
ybhQ	b0791	0.0365196	0.126628	0.185605	0.731409
ybhR	b0792	0.380105	0.00118867	0.00339598	2.46904
ybhS	b0793	0.14518	3.026e-05	0.000138764	3.85772
ybhF	b0794	0.116996	3.87967e-05	0.000173737	3.76011
ybhG	b0795	0.338892	0.00337758	0.00822701	2.08476
cecR	b0796	0.602274	0.346256	0.443452	0.353153
rhlE	b0797	0.296746	0.0307609	0.0541056	1.26676
ybiA	b0798	0.577659	0.224855	0.305471	0.515031
dinG	b0799	0.152777	6.05066e-08	4.76212e-07	6.3222
ybiB	b0800	0.151124	0.00112095	0.00321647	2.49262
hcxB	b0801	0.134041	0.000225499	0.000803006	3.09528
ybiJ	b0802	0.47712	0.584609	0.683463	0.165285
ybiI	b0803	0.485517	0.434965	0.536465	0.270459
ybiX	b0804	0.0761985	0.0592215	0.0953229	1.0208
fiu	b0805	0.219917	2.47497e-07	1.7796e-06	5.74968
mcbA	b0806	-0.162107	0.0253807	0.04578	1.33932
rlmF	b0807	0.190301	0.00322672	0.00794569	2.09987
ybiO	b0808	-0.0576872	1.19967e-07	8.95566e-07	6.0479
glnQ	b0809	0.449648	0.0200197	0.0373178	1.42808
glnP	b0810	0.176802	0.0204906	0.0380672	1.41945
glnH	b0811	0.0693132	0.00308796	0.00765433	2.11609
dps	b0812	0.48818	0.590234	0.689501	0.161465
rhtA	b0813	-0.117073	0.0497848	0.0820736	1.0858
ompX	b0814	0.115073	0.162915	0.232425	0.633717
opgE	b0815	0.305426	0.118767	0.175572	0.755545
mntR	b0817	0.273932	0.158229	0.226242	0.645426
ybiR	b0818	-0.03445	4.52616e-05	0.000199222	3.70066
ldtB	b0819	0.285971	0.00650594	0.0143322	1.84369
ybiT	b0820	0.44413	0.00103687	0.00301014	2.52141
ybiU	b0821	0.0739212	0.00142979	0.00399097	2.39892
ybiV	b0822	0.172785	0.00527724	0.0119717	1.92184
ybiW	b0823	0.164865	8.09463e-06	4.28977e-05	4.36757
ybiY	b0824	0.30961	0.0467501	0.0776979	1.10959
fsaA	b0825	0.396279	0.00193996	0.00513439	2.28951
moeB	b0826	-0.247842	0.00149748	0.004149	2.38206
moeA	b0827	0.0744298	0.00234873	0.00604535	2.21858
iaaA	b0828	0.168095	0.00903782	0.0191494	1.71784
gsiA	b0829	0.166236	5.13328e-05	0.000222031	3.65359
gsiB	b0830	0.170328	0.00185505	0.00495047	2.30535
gsiC	b0831	0.318573	0.0531929	0.0869269	1.06085
gsiD	b0832	0.197368	0.0438032	0.0733972	1.13432
pdeI	b0833	0.184326	0.231466	0.313883	0.503233
dgcI	b0834	0.164232	0.298937	0.391098	0.407714
rimO	b0835	0.124712	0.0016143	0.0044021	2.35634
bssR	b0836	0.231667	0.136594	0.198722	0.701753
yliI	b0837	-0.00624073	0.000190909	0.000695254	3.15786
gstB	b0838	0.39103	0.539887	0.640679	0.19336
dacC	b0839	-0.124066	0.00130526	0.00367994	2.43416
deoR	b0840	0.208467	0.0383683	0.0653877	1.1845
ybjG	b0841	0.514976	0.262832	0.349975	0.455963
mdfA	b0842	-0.153034	0.0218642	0.0403026	1.39467
ybjH	b0843	0.224902	0.0418423	0.070506	1.15177
ybjI	b0844	0.0943118	0.164517	0.234488	0.62988
ybjJ	b0845	0.103202	0.017222	0.0327392	1.48493
rcdA	b0846	-0.166971	0.0730731	0.114542	0.941037
ybjL	b0847	0.145998	0.0104576	0.0215876	1.66579
ybjM	b0848	-0.401913	0.30766	0.40111	0.396737
grxA	b0849	0.00352801	0.0673741	0.106537	0.972498
ybjC	b0850	0.430225	0.237554	0.321556	0.492743
nfsA	b0851	-0.0751739	0.00656617	0.0144366	1.84054
rimK	b0852	0.0912868	0.031864	0.0557837	1.25349
ybjN	b0853	0.13268	0.00664914	0.0146119	1.83529
potF	b0854	0.0807809	0.00128459	0.00362623	2.44054
potG	b0855	0.380671	0.0221116	0.0406586	1.39085
potH	b0856	-0.0321768	0.00176791	0.00475748	2.32262
potI	b0857	0.0983365	0.00103375	0.00300691	2.52188
ybjO	b0858	0.23044	0.166337	0.236481	0.626203
rlmC	b0859	0.20995	0.00182962	0.00490304	2.30953
artJ	b0860	0.395958	0.0235481	0.0429136	1.3674
artM	b0861	0.380544	0.0847071	0.130368	0.88483
artQ	b0862	-0.261971	2.32415e-05	0.000110176	3.95791
artI	b0863	0.17035	0.00347883	0.00840983	2.07521
artP	b0864	0.273658	0.0082246	0.0176174	1.75406
ybjP	b0865	0.162871	0.062302	0.0994266	1.0025
ybjQ	b0866	0.258118	0.807804	0.869109	0.0609256
amiD	b0867	0.335383	0.104727	0.157196	0.803559
ybjS	b0868	-1.99868	0.00272272	0.00687411	2.16278
ybjT	b0869	0.274989	0.00108749	0.0031348	2.50379
ltaE	b0870	-0.139691	5.87577e-05	0.000250291	3.60155
poxB	b0871	-0.968323	0.00223242	0.00578241	2.23789
hcr	b0872	0.11955	0.00505482	0.0115546	1.93725
hcp	b0873	0.30371	0.0001169	0.00045842	3.33874
lysO	b0874	-0.771697	0.823275	0.88059	0.0552261
aqpZ	b0875	0.11149	0.888218	0.925922	0.0334255
ybjD	b0876	-0.00941986	0.000684823	0.00208934	2.67999
ybjX	b0877	0.267975	0.000987746	0.00289181	2.53883
macA	b0878	0.138731	0.00708594	0.0154509	1.81105
macB	b0879	0.202881	0.000319702	0.00108188	2.96582
cspD	b0880	-0.654971	0.0121309	0.0245017	1.6108
clpS	b0881	-0.356251	0.0204054	0.0379562	1.42072
clpA	b0882	0.207811	1.79038e-06	1.0932e-05	4.9613
serW	b0883	0.857886	0.964459	0.978234	0.00955736
infA	b0884	-4.79193	3.49522e-09	3.1478e-08	7.50199
aat	b0885	0.226482	0.112629	0.167435	0.776153
cydC	b0886	-3.06041	9.13943e-51	9.12725e-49	48.0397
cydD	b0887	-3.64032	4.77031e-59	7.65635e-57	56.116
trxB	b0888	-1.15724	9.71978e-11	1.01113e-09	8.99519
lrp	b0889	-0.162276	0.0142698	0.0280772	1.55165
ftsK	b0890	-1.96094	6.36786e-60	1.10066e-57	56.9583
lolA	b0891	-3.58654	1.91108e-16	2.68387e-15	14.5712
rarA	b0892	0.321546	0.000165955	0.000616876	3.2098
serS	b0893	-3.70173	1.09756e-32	3.57421e-31	30.4468
dmsA	b0894	-0.0554688	1.42287e-08	1.20877e-07	6.91766
dmsB	b0895	0.409532	0.0002317	0.000820535	3.0859
dmsC	b0896	0.345349	0.2121	0.290958	0.536169
ycaC	b0897	0.348469	0.94519	0.966481	0.0148069
ycaD	b0898	0.391317	0.695286	0.777412	0.109349
ycaM	b0899	-0.0111115	0.211918	0.290797	0.53641
ycaN	b0900	0.138111	0.706297	0.785474	0.104868
ycaK	b0901	0.135104	0.910765	0.942431	0.0257503
pflA	b0902	0.155159	0.104864	0.157297	0.803281
pflB	b0903	-0.895057	1.32921e-06	8.31958e-06	5.0799
focA	b0904	0.198263	0.197572	0.273449	0.563124
ycaO	b0905	0.190376	0.0255658	0.0460676	1.3366
ycaP	b0906	0.166859	0.0754567	0.117785	0.928911
serC	b0907	0.143346	0.000865956	0.00256533	2.59086
aroA	b0908	-0.398127	0.000260923	0.000916084	3.03806
ycaL	b0909	0.148741	0.0257154	0.0463186	1.33424
cmk	b0910	-3.72212	1.01025e-24	2.10189e-23	22.6774
rpsA	b0911	-2.99481	4.09087e-32	1.24219e-30	29.9058
ihfB	b0912	-0.130407	0.150145	0.216197	0.66515
ycaI	b0913	0.28762	0.000170779	0.000631153	3.19987
msbA	b0914	-3.41032	1.86878e-50	1.78687e-48	47.7479
lpxK	b0915	-4.4437	1.77131e-30	4.91375e-29	28.3086
ycaQ	b0916	0.27169	0.00769175	0.0165708	1.78066
ycaR	b0917	-2.24677	0.000957633	0.00280914	2.55143
kdsB	b0918	-3.31655	4.80128e-20	7.8748e-19	18.1038
ycbJ	b0919	0.244526	0.0420948	0.0709047	1.14932
elyC	b0920	0.189949	0.000919242	0.00270713	2.56749
cmoM	b0921	-0.828024	4.09977e-09	3.6629e-08	7.43618
mukF	b0922	-3.66453	1.96653e-42	1.19427e-40	39.9229
mukE	b0923	-4.36158	3.27281e-26	7.17464e-25	24.1442
mukB	b0924	-3.92097	2.53494e-135	1.1392e-131	130.943
ldtD	b0925	0.221177	0.00058626	0.00182203	2.73945
mepK	b0926	-0.174559	2.56527e-05	0.000120212	3.92005
gloC	b0927	0.121387	0.0236219	0.0430134	1.3664
aspC	b0928	-0.4947	1.25582e-06	7.98253e-06	5.09786
ompF	b0929	0.182069	0.0350202	0.0606244	1.21735
asnS	b0930	-4.19399	6.4766e-37	2.72017e-35	34.5654
pncB	b0931	-0.402997	8.75394e-07	5.69349e-06	5.24462
pepN	b0932	-0.305474	4.49169e-05	0.000198093	3.70313
ssuB	b0933	0.0725501	0.0335024	0.0584699	1.23307
ssuC	b0934	-0.00366204	0.000948377	0.00278381	2.55536
ssuD	b0935	0.575878	0.00292395	0.00731233	2.13594
ssuA	b0936	0.422461	0.506588	0.608435	0.215786
ssuE	b0937	0.0278303	0.141668	0.205372	0.687458
elfA	b0938	0.289693	0.399829	0.500092	0.30095
elfD	b0939	0.192034	0.959702	0.976211	0.0104562
elfC	b0940	0.20203	0.145274	0.209988	0.677805
elfG	b0941	0.169154	0.0134412	0.0266569	1.57419
ycbU	b0942	0.0380162	0.124069	0.182271	0.739281
ycbV	b0943	0.127462	0.330496	0.426429	0.370154
ycbF	b0944	-0.107563	0.016856	0.0321796	1.49242
pyrD	b0945	-0.015937	0.0291625	0.051658	1.28686
zapC	b0946	0.0119072	0.199994	0.276545	0.558234
ycbX	b0947	-0.213069	0.00923632	0.0195106	1.70973
rlmL	b0948	-0.0553777	4.98534e-06	2.73889e-05	4.56243
uup	b0949	0.100573	3.95991e-05	0.000176648	3.75289
pqiA	b0950	0.093019	1.45589e-06	9.0746e-06	5.04217
pqiB	b0951	0.0293408	4.47185e-06	2.49336e-05	4.60321
pqiC	b0952	0.130528	0.00314033	0.00776274	2.10999
rmf	b0953	0.41781	0.147002	0.212147	0.673363
fabA	b0954	-2.63816	1.11004e-15	1.51627e-14	13.8192
ycbZ	b0955	0.11815	0.000652784	0.00200383	2.69814
matP	b0956	-0.318494	0.000307665	0.00104508	2.98085
ompA	b0957	-0.015961	0.000776969	0.00233715	2.63131
sulA	b0958	-0.0586151	0.0120147	0.0242888	1.61459
sxy	b0959	0.0438313	0.0406727	0.0688449	1.16213
yccS	b0960	0.262419	0.0001888	0.00068925	3.16162
yccF	b0961	0.208072	0.0669322	0.106025	0.974591
helD	b0962	0.0856368	2.17032e-10	2.22174e-09	8.65331
mgsA	b0963	0.043098	0.00726056	0.015778	1.80195
yccT	b0964	0.288198	0.00432317	0.0101031	1.99554
yccU	b0965	0.188315	0.0739148	0.11578	0.936366
hspQ	b0966	0.754991	0.0626319	0.0998821	1.00051
rlmI	b0967	0.141757	0.000272817	0.00094675	3.02376
yccX	b0968	-0.167506	0.020709	0.0384254	1.41538
tusE	b0969	-2.2269	4.19079e-07	2.87095e-06	5.54197
yccA	b0970	0.179108	0.0541569	0.0883005	1.05404
serT	b0971	-3.36451	0.000388905	0.00127572	2.89424
hyaA	b0972	0.0250832	0.0143267	0.0281153	1.55106
hyaB	b0973	0.0220919	2.0534e-05	9.89067e-05	4.00477
hyaC	b0974	0.057552	0.00356656	0.00857577	2.06673
hyaD	b0975	0.36511	0.169748	0.2406	0.618704
hyaE	b0976	-0.364617	0.00434642	0.0101522	1.99344
hyaF	b0977	-0.0602284	0.00711535	0.0155075	1.80946
appC	b0978	0.0127411	3.12527e-06	1.80994e-05	4.74234
appB	b0979	0.116353	0.00125673	0.00355652	2.44898
appA	b0980	0.12171	0.000348879	0.0011683	2.93244
etk	b0981	0.28006	0.000117532	0.000459694	3.33753
etp	b0982	-0.155245	0.0300211	0.0529161	1.27641
gfcE	b0983	0.343718	0.0358445	0.0618131	1.20892
gfcD	b0984	0.260194	0.0101883	0.0211386	1.67492
gfcC	b0985	-0.060324	0.015383	0.029798	1.52581
gfcB	b0986	-0.0293315	0.576101	0.675273	0.170521
gfcA	b0987	0.0151875	0.177761	0.249644	0.60268
insB4	b0988	-0.601146	0.54475	0.644918	0.190496
cspH	b0989	0.0765456	0.512341	0.614317	0.211607
cspG	b0990	0.278173	0.7069	0.785949	0.104606
ymcE	b0991	0.213337	0.969799	0.980489	0.00855712
yccM	b0992	0.180949	0.265845	0.352941	0.452298
torS	b0993	0.0296503	3.89521e-05	0.00017418	3.759
torT	b0994	0.0315935	0.00321556	0.00792254	2.10114
torR	b0995	0.249861	0.0565257	0.0915081	1.03854
torC	b0996	0.0704519	8.05719e-05	0.000331281	3.4798
torA	b0997	0.125911	7.05456e-05	0.000295188	3.5299
torD	b0998	-0.144693	0.000775648	0.00233474	2.63176
cbpM	b0999	0.24642	0.796663	0.861807	0.06459
cbpA	b1000	-0.000722556	0.0399697	0.0677916	1.16882
yccE	b1001	0.253539	0.86454	0.911387	0.0402974
agp	b1002	0.142281	0.0102406	0.0212275	1.6731
yccJ	b1003	0.114721	0.326877	0.422001	0.374687
wrbA	b1004	0.28429	0.0671524	0.106262	0.973624
rutG	b1006	0.344426	0.119264	0.176075	0.754303
rutF	b1007	0.222093	0.0615865	0.0985296	1.00643
rutE	b1008	0.0870914	0.311944	0.405576	0.391928
rutD	b1009	0.302826	0.043885	0.0734797	1.13383
rutC	b1010	0.180535	0.0627755	0.10004	0.999826
rutB	b1011	0.112635	0.00101577	0.00296228	2.52837
rutA	b1012	0.0280142	0.00108081	0.00311757	2.50618
rutR	b1013	-0.653318	0.027446	0.0490426	1.30943
putA	b1014	0.13681	3.25312e-11	3.54843e-10	9.44996
putP	b1015	0.13578	0.0117685	0.0238611	1.62231
efeO	b1018	0.226893	0.00947313	0.0199029	1.70108
efeB	b1019	0.19009	0.00026189	0.000918046	3.03714
phoH	b1020	0.133092	0.0406217	0.0687844	1.16251
pgaD	b1021	0.0996999	0.280375	0.369394	0.43251
pgaC	b1022	0.232843	0.950733	0.970382	0.0130572
pgaB	b1023	0.233499	0.748017	0.821102	0.085603
pgaA	b1024	0.232046	0.795337	0.861056	0.0649687
dgcT	b1025	0.278695	0.882175	0.921993	0.0352725
insF4	b1026	0.225002	0.660308	0.747839	0.126192
insE4	b1027	0.25227	0.625967	0.721973	0.141479
ycdU	b1029	0.262363	0.58145	0.680833	0.16696
serX	b1032	0.472146	0.961937	0.977379	0.00993715
ghrA	b1033	0.291022	0.118909	0.175724	0.755169
ycdX	b1034	0.18523	0.392861	0.492748	0.307375
ycdY	b1035	0.306806	0.832585	0.888538	0.0513238
ycdZ	b1036	0.088218	0.116993	0.173121	0.761651
csgG	b1037	0.262571	0.936619	0.961948	0.0168483
csgF	b1038	0.227828	0.88016	0.921155	0.0356673
csgE	b1039	0.273276	0.894818	0.929999	0.0315177
csgD	b1040	0.258893	0.63818	0.731441	0.13582
csgB	b1041	0.311483	0.759581	0.831966	0.0798942
csgA	b1042	-0.159784	0.922793	0.952027	0.0213505
csgC	b1043	0.106251	0.762126	0.83232	0.0797098
ymdA	b1044	0.133179	0.481203	0.584783	0.233005
ymdB	b1045	0.166153	0.0554525	0.0901605	1.04498
clsC	b1046	0.0293808	0.111172	0.165487	0.781236
opgC	b1047	0.255143	0.967048	0.979039	0.00920019
opgG	b1048	-0.0453916	0.000194529	0.000705012	3.1518
opgH	b1049	-0.0391183	2.13829e-07	1.55242e-06	5.80899
yceK	b1050	0.543306	0.491229	0.593915	0.226275
msyB	b1051	0.224902	0.00178228	0.00479015	2.31965
mdtG	b1053	0.222913	0.0021597	0.00561671	2.25052
lpxL	b1054	-3.56954	4.34111e-34	1.52414e-32	31.817
trhO	b1055	0.0691979	0.0166649	0.0318689	1.49663
yceI	b1056	0.254028	0.122754	0.180457	0.743626
yceJ	b1057	0.213775	0.81394	0.874239	0.0583699
yceO	b1058	-0.0880325	0.260692	0.347745	0.45874
solA	b1059	0.314682	0.260262	0.347377	0.459199
bssS	b1060	0.21784	0.745084	0.818281	0.0870975
dinI	b1061	0.268434	0.550471	0.65032	0.186873
pyrC	b1062	-0.269888	0.000439093	0.00141759	2.84845
yceB	b1063	0.149913	0.0232465	0.0425019	1.37159
grxB	b1064	-0.357158	0.147508	0.212741	0.672149
mdtH	b1065	-0.0327108	0.00419058	0.00982906	2.00749
rimJ	b1066	0.158651	0.932305	0.958541	0.0183895
yceH	b1067	0.0467823	0.00598723	0.0132872	1.87657
yceM	b1068	0.229299	0.0543637	0.0885504	1.05281
murJ	b1069	-3.46638	2.49371e-41	1.33414e-39	38.8748
flgN	b1070	0.0369093	0.0314659	0.055258	1.2576
flgM	b1071	-0.110534	0.0295382	0.0522616	1.28182
flgA	b1072	0.268768	0.117731	0.174098	0.759207
flgB	b1073	0.143218	0.139465	0.202572	0.693421
flgC	b1074	0.217802	0.183133	0.25567	0.592321
flgD	b1075	0.138518	0.0132681	0.0263602	1.57905
flgE	b1076	0.129676	2.73558e-05	0.000127132	3.89574
flgF	b1077	0.456385	0.243293	0.328254	0.483789
flgG	b1078	-0.0208878	0.00150331	0.00416259	2.38064
flgH	b1079	0.338008	0.105078	0.157565	0.802541
flgI	b1080	0.0995213	0.176622	0.248354	0.60493
flgJ	b1081	-0.123833	0.00214131	0.00558182	2.25322
flgK	b1082	0.128215	0.000250781	0.000881854	3.0546
flgL	b1083	0.0936613	0.000170748	0.000631153	3.19987
rne	b1084	-1.79005	2.33587e-42	1.38124e-40	39.8597
yceQ	b1085	-1.68479	4.46307e-07	3.03435e-06	5.51793
rluC	b1086	-0.142592	0.000240804	0.000850096	3.07053
yceF	b1087	0.142383	0.0365793	0.0628633	1.2016
yceD	b1088	-2.06824	1.78641e-08	1.50905e-07	6.8213
rpmF	b1089	-1.91252	0.00717623	0.0156099	1.8066
plsX	b1090	0.150713	0.000844207	0.00251917	2.59874
fabH	b1091	-3.59845	1.36341e-29	3.62554e-28	27.4406
fabD	b1092	-2.43318	2.44171e-24	4.98775e-23	22.3021
fabG	b1093	-3.07469	4.23697e-17	6.12249e-16	15.2131
acpP	b1094	-2.22077	4.71377e-05	0.000206282	3.68554
fabF	b1095	0.126352	0.00074035	0.00223899	2.64995
pabC	b1096	-0.113699	4.22002e-05	0.000187399	3.72723
mltG	b1097	-0.45922	2.20507e-10	2.25218e-09	8.6474
tmk	b1098	-3.75662	4.43717e-22	8.20602e-21	20.0859
holB	b1099	-3.24861	4.88668e-20	7.96844e-19	18.0986
ycfH	b1100	-0.273917	2.03151e-05	9.79571e-05	4.00896
ptsG	b1101	0.349273	0.0144578	0.0282985	1.54824
fhuE	b1102	0.135581	0.00418907	0.00982906	2.00749
hinT	b1103	0.0755042	0.0833161	0.128579	0.890829
ycfL	b1104	0.174836	0.0191815	0.0359773	1.44397
lpoB	b1105	-0.653367	6.08007e-05	0.000257772	3.58876
thiK	b1106	0.266812	0.0493709	0.0814638	1.08904
nagZ	b1107	-0.111363	9.27803e-06	4.83706e-05	4.31542
ycfP	b1108	0.0888087	0.0618896	0.0989441	1.00461
ndh	b1109	-1.20206	6.00578e-12	6.81565e-11	10.1665
ycfJ	b1110	0.378551	0.175231	0.246783	0.607684
comR	b1111	0.0781037	0.000192948	0.000701342	3.15407
bhsA	b1112	0.674587	0.185312	0.25831	0.587859
ldtC	b1113	0.398388	0.418321	0.518888	0.284926
mfd	b1114	0.290892	0.000392929	0.00128704	2.89041
ycfT	b1115	0.257401	0.700584	0.781465	0.10709
lolC	b1116	-3.61311	9.57435e-38	4.39052e-36	35.3575
lolD	b1117	-3.16357	4.48212e-21	7.77709e-20	19.1092
lolE	b1118	-3.58713	4.35957e-35	1.57999e-33	32.8013
nagK	b1119	0.0601674	0.00355139	0.00855762	2.06765
cobB	b1120	0.12483	0.0148248	0.0289161	1.53886
ycfZ	b1121	0.281812	0.79425	0.860709	0.0651438
ymfA	b1122	0.0324496	0.481347	0.5848	0.232993
potD	b1123	-0.0412013	0.00520438	0.0118483	1.92635
potC	b1124	-0.210903	0.00806438	0.017299	1.76198
potB	b1125	0.0992441	0.00203845	0.00535486	2.27125
potA	b1126	-0.305216	2.32839e-09	2.13984e-08	7.66962
pepT	b1127	0.163794	0.0114817	0.0233585	1.63156
roxA	b1128	0.349532	0.00596662	0.0132546	1.87763
phoQ	b1129	-0.603174	4.17271e-07	2.86293e-06	5.54319
phoP	b1130	-1.07624	3.76935e-07	2.60206e-06	5.58468
purB	b1131	-2.88346	3.99928e-35	1.4612e-33	32.8353
hflD	b1132	-1.15455	9.36726e-13	1.11844e-11	10.9514
mnmA	b1133	-2.94383	3.40779e-30	9.28159e-29	28.0324
nudJ	b1134	0.177466	0.0787234	0.12212	0.913212
rluE	b1135	0.0595701	0.0226376	0.0415408	1.38153
icd	b1136	-2.44057	1.85842e-32	5.88149e-31	30.2305
ymfD	b1137	0.222202	0.340853	0.437655	0.358868
ymfE	b1138	0.202261	0.482476	0.585539	0.232445
lit	b1139	0.169465	0.221341	0.301608	0.520557
intE	b1140	0.125543	0.675557	0.760585	0.118852
xisE	b1141	0.530846	0.552687	0.651972	0.185771
ymfH	b1142	0.284703	0.711667	0.790077	0.10233
ymfI	b1143	0.427662	0.548886	0.648618	0.188011
ymfJ	b1144	0.294889	0.517953	0.620384	0.207339
ymfK	b1145	-4.47078	8.02911e-18	1.21446e-16	15.9156
ymfT	b1146	-0.082926	0.119021	0.175832	0.754903
ymfL	b1147	0.0465759	0.0746302	0.116697	0.932939
ymfM	b1148	0.365691	0.15994	0.228471	0.64117
ymfN	b1149	-0.298229	0.0770459	0.119932	0.921064
ymfR	b1150	-0.0764988	0.0784559	0.12179	0.91439
beeE	b1151	0.23188	0.122729	0.180457	0.743626
ymfQ	b1153	0.0945985	0.15038	0.216467	0.664609
ycfK	b1154	0.309415	0.96452	0.978234	0.00955736
tfaP	b1155	0.121195	0.917859	0.948437	0.0229913
tfaE	b1156	0.0665126	0.761851	0.832241	0.0797511
pinE	b1158	0.0827806	0.666677	0.753154	0.123116
mcrA	b1159	0.357606	0.567049	0.666053	0.176491
iraM	b1160	0.163226	0.797438	0.861807	0.06459
ycgX	b1161	0.411822	0.655705	0.745067	0.127805
bluR	b1162	-0.784035	0.0029593	0.00738356	2.13173
bluF	b1163	0.147809	0.660193	0.747839	0.126192
ycgZ	b1164	0.569959	0.333753	0.429397	0.367141
ymgA	b1165	0.358205	0.661569	0.748889	0.125582
ariR	b1166	0.0442818	0.701479	0.781857	0.106873
ymgC	b1167	0.353196	0.989308	0.995211	0.00208475
pdeG	b1168	0.291358	0.868128	0.914312	0.0389058
ymgD	b1171	0.157572	0.148323	0.21378	0.670034
ymgG	b1172	0.332733	0.464329	0.567199	0.246265
minE	b1174	-2.30915	6.35274e-09	5.56514e-08	7.25452
minD	b1175	-1.09317	7.58886e-10	7.3979e-09	8.13089
minC	b1176	-0.876734	2.37973e-06	1.41837e-05	4.84821
ycgJ	b1177	0.440921	0.735187	0.809192	0.0919484
pliG	b1178	0.222008	0.906622	0.939442	0.0271299
ycgL	b1179	0.185319	0.192298	0.267137	0.573266
ycgM	b1180	-0.322119	0.00119406	0.00340706	2.46762
ycgN	b1181	-0.00733852	0.880856	0.921239	0.0356276
hlyE	b1182	0.255077	0.671257	0.757455	0.120643
umuD	b1183	-0.0473204	0.144882	0.209492	0.678833
umuC	b1184	0.201411	0.0130548	0.0259919	1.58516
dsbB	b1185	-0.684228	2.69497e-05	0.000125504	3.90134
nhaB	b1186	0.0621844	0.000183924	0.000673638	3.17157
fadR	b1187	-0.755529	5.32596e-06	2.91889e-05	4.53478
ycgB	b1188	0.0267162	6.27604e-06	3.3859e-05	4.47033
dadA	b1189	0.237364	0.00909796	0.0192587	1.71537
dadX	b1190	0.0599754	0.0200943	0.0374393	1.42667
cvrA	b1191	0.231208	0.0048595	0.0111486	1.95278
ldcA	b1192	-0.441854	0.00859143	0.0182985	1.73758
emtA	b1193	-0.0225518	0.00137568	0.00385911	2.41351
ycgR	b1194	-0.00723984	0.0197127	0.03682	1.43392
ymgE	b1195	0.249701	0.609615	0.707362	0.150358
ycgY	b1196	0.144286	0.719091	0.795176	0.0995368
treA	b1197	0.209635	0.0785539	0.1219	0.913998
dhaM	b1198	0.0558869	0.00044717	0.00143953	2.84178
dhaL	b1199	0.738854	0.0411501	0.0695482	1.15771
dhaK	b1200	-0.00301524	0.00294218	0.00735381	2.13349
dhaR	b1201	0.0755035	0.0316189	0.0554194	1.25634
ycgV	b1202	0.213	0.0142165	0.0279847	1.55308
ychF	b1203	-1.66681	1.09747e-14	1.41319e-13	12.8498
pth	b1204	-1.28836	1.36432e-18	2.12154e-17	16.6733
ychH	b1205	-0.186645	0.0565794	0.091562	1.03828
dauA	b1206	0.409917	0.00557197	0.012514	1.90261
prs	b1207	-3.46619	1.35698e-22	2.5623e-21	20.5914
ispE	b1208	-3.77267	7.01416e-25	1.46612e-23	22.8338
lolB	b1209	-3.99017	2.85915e-22	5.30951e-21	20.2749
hemA	b1210	-2.82394	8.12028e-30	2.17218e-28	27.6631
prfA	b1211	-3.59349	2.4421e-33	8.31423e-32	31.0802
prmC	b1212	-4.0494	2.94687e-32	9.009e-31	30.0453
ychQ	b1213	-0.224502	0.00175161	0.00471926	2.32613
ychA	b1214	-0.867937	3.54592e-09	3.18707e-08	7.49661
kdsA	b1215	-3.86465	5.67623e-25	1.1976e-23	22.9217
chaA	b1216	0.298547	0.957097	0.974664	0.0111449
chaB	b1217	0.215756	0.936178	0.961861	0.0168875
chaC	b1218	0.0497486	3.69492e-05	0.000166216	3.77933
ychN	b1219	0.256889	0.175445	0.247008	0.607289
ychO	b1220	0.256956	0.00270701	0.00684598	2.16456
narL	b1221	0.307292	0.0218961	0.0403093	1.39459
narX	b1222	0.234256	0.00108849	0.00313568	2.50367
narK	b1223	0.277509	0.0172427	0.0327648	1.48459
narG	b1224	0.133388	1.39685e-06	8.73078e-06	5.05895
narH	b1225	0.536277	0.168821	0.239709	0.620315
narJ	b1226	0.185702	0.0316134	0.0554194	1.25634
narI	b1227	0.126527	0.00672475	0.0147564	1.83102
ychS	b1228	0.0400168	0.023304	0.0425551	1.37105
tpr	b1229	0.341471	0.151864	0.218393	0.660762
tyrV	b1230	0.525183	0.528407	0.63072	0.200163
tyrT	b1231	1.0529	0.264089	0.351233	0.454405
purU	b1232	-0.158277	0.42597	0.526922	0.278254
ychJ	b1233	0.067597	0.0124532	0.0249487	1.60295
rssA	b1234	-0.242412	0.00179778	0.00482631	2.31638
rssB	b1235	-0.343192	1.73541e-05	8.4587e-05	4.0727
galU	b1236	-1.22899	2.62405e-10	2.65597e-09	8.57578
hns	b1237	-2.53909	6.72566e-11	7.06194e-10	9.15108
tdk	b1238	-0.140856	0.270217	0.358006	0.44611
adhE	b1241	0.277944	0.000147324	0.000560132	3.25171
ychE	b1242	0.249096	0.793218	0.860709	0.0651438
oppA	b1243	0.291524	0.0129391	0.0258093	1.58822
oppB	b1244	0.172202	0.119253	0.176075	0.754303
oppC	b1245	0.253761	0.00371952	0.00888651	2.05127
oppD	b1246	0.261212	0.0111351	0.0227977	1.64211
oppF	b1247	0.291309	0.00370498	0.0088612	2.05251
yciU	b1248	-0.28838	0.00337255	0.00822369	2.08493
clsA	b1249	-0.174119	7.4405e-05	0.000308465	3.51079
kch	b1250	0.302568	0.771366	0.839351	0.0760564
yciI	b1251	0.0833413	0.470517	0.573814	0.241229
tonB	b1252	-1.09149	1.0482e-08	9.00691e-08	7.04542
yciA	b1253	0.221432	0.592826	0.691644	0.160117
yciB	b1254	-0.683689	0.000161057	0.000601656	3.22065
yciC	b1255	-0.0736003	0.0195824	0.0366084	1.43642
ompW	b1256	0.33651	0.537999	0.639114	0.194422
yciE	b1257	0.22597	0.671821	0.757632	0.120542
yciF	b1258	0.157933	0.942419	0.965405	0.0152905
yciG	b1259	0.229404	0.724757	0.80085	0.0964486
trpA	b1260	0.126803	0.171642	0.242948	0.614486
trpB	b1261	0.107974	0.00211882	0.00552959	2.25731
trpC	b1262	0.216079	0.0245085	0.0443581	1.35303
trpD	b1263	0.25124	0.00152319	0.00420151	2.37659
trpE	b1264	0.322876	0.00952046	0.0199836	1.69933
trpL	b1265	-2.26141	0.0663335	0.105188	0.978034
rnm	b1266	-0.0975779	0.00049921	0.00157767	2.80198
yciO	b1267	0.114963	0.259274	0.346469	0.460335
yciQ	b1268	0.226845	0.890553	0.927067	0.032889
rluB	b1269	0.13137	0.0147656	0.0288256	1.54022
btuR	b1270	0.226127	0.390955	0.491044	0.30888
yciK	b1271	-0.0605995	0.00341022	0.0082662	2.08269
sohB	b1272	0.300637	0.00172395	0.00466432	2.33121
yciN	b1273	0.194315	0.202803	0.279741	0.553243
topA	b1274	-2.50217	1.62727e-51	1.74118e-49	48.7592
cysB	b1275	-2.08384	6.81337e-22	1.23965e-20	19.9067
acnA	b1276	0.28086	0.00029672	0.00101636	2.99295
ribA	b1277	-4.08533	2.39072e-20	4.00892e-19	18.397
pgpB	b1278	0.315562	0.175162	0.246764	0.607718
lapA	b1279	-1.47113	2.05925e-06	1.24386e-05	4.90523
lapB	b1280	-3.09546	1.71162e-31	4.96261e-30	29.3043
pyrF	b1281	-0.488147	0.0238	0.043285	1.36366
yciH	b1282	0.123845	0.387435	0.487439	0.31208
osmB	b1283	0.15215	0.831411	0.887707	0.0517303
yciT	b1284	0.185231	0.0356042	0.0615169	1.21101
pdeR	b1285	0.0982408	0.000301464	0.00102947	2.98739
rnb	b1286	-0.870817	7.66124e-16	1.05612e-14	13.9763
yciW	b1287	0.228457	0.0506765	0.0832992	1.07936
fabI	b1288	-3.40114	3.91139e-24	7.88241e-23	22.1033
ycjD	b1289	0.289602	0.35276	0.450432	0.346371
sapF	b1290	-0.517051	7.66449e-05	0.000316583	3.49951
sapD	b1291	-1.03415	4.41007e-08	3.55176e-07	6.44956
sapC	b1292	-1.14231	1.25464e-09	1.19204e-08	7.92371
sapB	b1293	-0.971457	1.38894e-05	6.99766e-05	4.15505
sapA	b1294	-0.595885	3.78924e-12	4.34409e-11	10.3621
ymjA	b1295	0.0220745	0.197055	0.272901	0.563994
puuP	b1296	-0.444589	0.000488119	0.00154806	2.81021
puuA	b1297	0.210485	0.00183746	0.00491812	2.3082
puuD	b1298	0.328963	0.0589515	0.0950244	1.02216
puuR	b1299	-0.0359074	0.0526531	0.0861387	1.0648
puuC	b1300	-0.184286	0.000355422	0.00118933	2.9247
puuB	b1301	0.183123	0.00106453	0.0030785	2.51166
puuE	b1302	0.105528	0.00185035	0.00494086	2.3062
pspF	b1303	0.04315	0.000118394	0.000462664	3.33473
pspA	b1304	-0.0560309	0.00140933	0.00394367	2.4041
pspB	b1305	-0.0750936	0.133153	0.194219	0.711709
pspC	b1306	0.380522	0.42414	0.525092	0.279764
pspD	b1307	0.224803	0.870948	0.91554	0.0383226
pspE	b1308	0.182194	0.854401	0.903453	0.0440942
ycjM	b1309	0.286218	0.952644	0.971666	0.0124829
ycjN	b1310	0.214282	0.00706735	0.0154253	1.81177
ycjO	b1311	0.105153	0.21908	0.299072	0.524224
ycjP	b1312	0.067837	0.0102404	0.0212275	1.6731
ycjQ	b1313	-0.0177747	0.00191398	0.00507458	2.2946
ycjR	b1314	0.08167	0.0054318	0.0122666	1.91128
ycjS	b1315	0.0240757	0.00414604	0.00973475	2.01168
ycjT	b1316	0.218446	2.51612e-07	1.80342e-06	5.7439
ycjU	b1317	0.18871	0.0539586	0.0880181	1.05543
ompG	b1319	0.234307	0.67089	0.757342	0.120708
ycjW	b1320	0.198883	0.865955	0.912237	0.0398925
ycjX	b1321	0.104016	0.0117261	0.0238008	1.62341
ycjF	b1322	0.200641	0.00316273	0.00780522	2.10761
tyrR	b1323	-0.261046	2.44963e-09	2.23752e-08	7.65023
tpx	b1324	0.118013	0.046627	0.0775218	1.11058
ycjG	b1325	0.401736	0.0772106	0.120105	0.920438
mpaA	b1326	0.0182606	0.0292829	0.0518507	1.28525
ycjY	b1327	0.212934	0.499249	0.601508	0.220758
pgrR	b1328	0.234396	0.963924	0.978234	0.00955736
mppA	b1329	0.518887	0.551808	0.651386	0.186162
ynaI	b1330	0.0745287	0.634192	0.728171	0.137767
insH4	b1331	-0.0643223	0.991522	0.996399	0.00156653
ynaJ	b1332	0.351912	0.40743	0.508326	0.293857
uspE	b1333	0.40049	0.154111	0.221128	0.655356
fnr	b1334	0.282022	0.0283879	0.0504849	1.29684
ogt	b1335	0.0841917	0.0700535	0.110116	0.958151
abgT	b1336	0.10076	0.00320507	0.00790104	2.10232
abgB	b1337	0.136451	0.0460564	0.0766582	1.11544
abgA	b1338	0.115221	0.00465299	0.0107509	1.96855
abgR	b1339	0.182	0.115521	0.171112	0.76672
smrA	b1340	0.4969	0.0356225	0.0615247	1.21095
dgcM	b1341	-0.727077	0.145319	0.209988	0.677805
zntB	b1342	0.017377	0.0063578	0.0140472	1.85241
dbpA	b1343	0.128464	0.000285826	0.000984293	3.00688
ttcA	b1344	0.0318944	0.00106704	0.00308378	2.51092
intR	b1345	0.203116	0.768439	0.837383	0.0770761
xisR	b1346	0.263802	0.71036	0.789015	0.102915
rcbA	b1347	0.376498	0.595563	0.694232	0.158496
ralR	b1348	0.380415	0.518375	0.620724	0.207101
recT	b1349	0.325376	0.871804	0.916032	0.0380895
recE	b1350	-0.0412251	2.57883e-06	1.5249e-05	4.81676
racC	b1351	-0.106477	0.157438	0.225183	0.647465
kilR	b1352	0.320472	0.671691	0.757632	0.120542
sieB	b1353	0.211409	1	1	0
ydaG	b1355	0.115932	0.67591	0.760717	0.118777
racR	b1356	-4.55618	3.263e-24	6.60538e-23	22.1801
ydaS	b1357	0.133059	0.698613	0.779629	0.108112
ydaT	b1358	0.225724	0.305977	0.399262	0.398741
ydaU	b1359	0.181742	0.0111327	0.0227977	1.64211
ydaV	b1360	0.263825	0.314802	0.408878	0.388406
ydaW	b1361	0.241688	0.0371896	0.06362	1.19641
trkG	b1363	0.228006	0.990408	0.995726	0.00186037
ynaK	b1365	0.10302	0.870614	0.915428	0.0383756
ydaY	b1366	0.14571	0.835474	0.890565	0.0503344
ynaA	b1368	0.24035	0.530275	0.632278	0.199092
insH5	b1370	0.13427	0.0982866	0.148771	0.827483
stfR	b1372	-0.646053	1.39571e-05	7.02387e-05	4.15342
tfaR	b1373	0.169639	0.926716	0.954426	0.0202576
pinR	b1374	0.127596	0.427876	0.528844	0.276672
ynaE	b1375	0.375253	0.596486	0.694998	0.158017
uspF	b1376	0.24549	0.795694	0.861235	0.0648782
ompN	b1377	0.209686	0.91424	0.945232	0.0244617
ydbK	b1378	0.240551	3.31102e-05	0.000150604	3.82216
hslJ	b1379	0.109098	0.0499814	0.0823072	1.08456
ldhA	b1380	-0.0136291	0.00271878	0.00686802	2.16317
ydbH	b1381	-0.0102069	1.29749e-05	6.61103e-05	4.17973
ynbE	b1382	0.439645	0.444818	0.546926	0.262072
ydbL	b1383	0.305144	0.727543	0.803256	0.0951458
feaR	b1384	0.0125499	0.109907	0.163984	0.785197
feaB	b1385	0.137246	0.00962463	0.0201286	1.69619
tynA	b1386	0.290249	0.018635	0.0350988	1.45471
paaZ	b1387	-0.247098	2.68754e-05	0.000125419	3.90164
paaA	b1388	0.036366	0.0676068	0.106868	0.971154
paaB	b1389	0.215524	0.181293	0.253337	0.596301
paaC	b1390	0.111946	0.0174962	0.0332324	1.47844
paaD	b1391	0.0486896	0.0135203	0.0268019	1.57183
paaE	b1392	0.332663	0.000509241	0.00160711	2.79395
paaF	b1393	0.132508	0.0124256	0.0249066	1.60369
paaG	b1394	0.0124547	0.00111306	0.00319828	2.49508
paaH	b1395	0.323549	0.0188535	0.035436	1.45056
paaI	b1396	0.179186	0.0584194	0.0943021	1.02548
paaJ	b1397	0.0608741	0.000149597	0.000566854	3.24653
paaK	b1398	0.222532	0.0135807	0.026898	1.57028
paaX	b1399	0.194309	0.131637	0.192321	0.715974
paaY	b1400	0.0504844	0.183249	0.255751	0.592182
insD2	b1402	0.0767016	0.980918	0.988835	0.00487604
insC2	b1403	-0.216409	0.914444	0.945232	0.0244617
insI2	b1404	0.072216	0.834878	0.890141	0.0505413
pdxI	b1406	-0.517689	0.400889	0.501139	0.300041
ydbD	b1407	0.197401	0.850761	0.901433	0.0450666
ynbA	b1408	0.123851	0.801606	0.86451	0.0632297
ynbB	b1409	0.168556	0.938229	0.963089	0.0163338
ynbC	b1410	-0.0940648	0.00491898	0.011267	1.94819
ynbD	b1411	0.219637	0.305788	0.399262	0.398741
azoR	b1412	0.236621	0.0936099	0.142171	0.84719
hrpA	b1413	-0.0812998	3.73522e-11	4.00622e-10	9.39727
ydcF	b1414	0.100959	0.02292	0.0420076	1.37667
aldA	b1415	0.150408	0.00165762	0.00450385	2.34642
cybB	b1418	0.339605	0.632755	0.727215	0.138337
ydcA	b1419	0.0452007	0.232485	0.315074	0.501587
mokB	b1420	-0.13213	0.261367	0.348334	0.458004
trg	b1421	0.0610573	0.000164277	0.000611649	3.2135
ydcI	b1422	0.556805	0.888874	0.926177	0.033306
ydcJ	b1423	0.193454	3.72264e-05	0.000167128	3.77695
opgD	b1424	0.355147	0.268783	0.356211	0.448292
ydcH	b1426	0.22065	0.277746	0.366469	0.435963
rimL	b1427	0.0927375	0.284614	0.37476	0.426246
ydcK	b1428	-0.0584838	0.00212238	0.00553567	2.25683
tehA	b1429	0.0921479	0.101303	0.152771	0.815959
tehB	b1430	0.279475	0.412395	0.513516	0.289446
ydcL	b1431	0.153346	0.56821	0.666968	0.175895
insQ	b1432	-0.124935	1.37527e-05	6.95996e-05	4.15739
ydcO	b1433	0.371228	0.00844433	0.0180365	1.74385
sutR	b1434	0.122203	0.00273996	0.00691374	2.16029
rlhA	b1435	0.0566627	6.652e-05	0.00028017	3.55258
yncJ	b1436	0.396099	0.241664	0.326334	0.486338
hicB	b1438	-0.316798	0.104406	0.156871	0.804457
ydcR	b1439	-1.00886	0.000126205	0.000488096	3.3115
ydcS	b1440	-0.395721	0.046568	0.0774525	1.11096
ydcT	b1441	0.281555	0.0019445	0.00514034	2.28901
ydcU	b1442	0.319728	0.315729	0.409846	0.387379
ydcV	b1443	-0.156358	0.000119417	0.000465446	3.33213
patD	b1444	-0.0862821	0.00361521	0.00867135	2.06191
ortT	b1445	0.259269	0.0999987	0.151158	0.820567
ydcY	b1446	-0.107882	0.173104	0.244619	0.611509
ydcZ	b1447	-0.231536	0.0617282	0.0987212	1.00559
mnaT	b1448	0.195333	0.0217374	0.0400889	1.39698
curA	b1449	0.103821	0.325742	0.421019	0.375698
mcbR	b1450	0.207675	0.981134	0.988835	0.00487604
yncD	b1451	0.198888	0.0158594	0.0305757	1.51462
yncE	b1452	0.165014	0.0499225	0.0822705	1.08476
ansP	b1453	-0.0777931	0.00191171	0.00507157	2.29486
yncG	b1454	0.176577	0.641549	0.733993	0.134308
yncH	b1455	-0.0592116	0.807224	0.869109	0.0609256
ydcD	b1457	0.300906	0.488294	0.591161	0.228294
ydcC	b1460	-0.0539104	0.875403	0.918101	0.0371095
pptA	b1461	0.13466	0.716713	0.793914	0.100227
yddH	b1462	0.15444	0.457397	0.560552	0.251384
nhoA	b1463	0.382896	0.0100567	0.0209041	1.67977
yddE	b1464	0.262965	0.00962536	0.0201286	1.69619
narV	b1465	0.251814	0.0117214	0.0238008	1.62341
narW	b1466	-0.0842823	0.00118668	0.00339244	2.46949
narY	b1467	0.0424195	2.81653e-06	1.64597e-05	4.78358
narZ	b1468	0.184158	2.09186e-07	1.52363e-06	5.81712
narU	b1469	0.180415	0.090971	0.138725	0.857844
yddK	b1471	0.234485	0.501947	0.603626	0.219232
yddL	b1472	0.240309	0.439719	0.541249	0.266603
yddG	b1473	0.105052	0.734839	0.809192	0.0919484
fdnG	b1474	-0.740442	4.36965e-08	3.52553e-07	6.45278
fdnH	b1475	0.481196	0.290317	0.381042	0.419028
fdnI	b1476	-0.0539772	0.00178325	0.00479015	2.31965
yddM	b1477	-0.277118	0.0858076	0.131611	0.880709
adhP	b1478	0.235677	0.0562678	0.0911892	1.04006
maeA	b1479	0.300141	0.171429	0.242723	0.614889
sra	b1480	0.078437	0.876005	0.918518	0.0369124
bdm	b1481	0.128408	1	1	0
osmC	b1482	-0.111203	0.198016	0.273979	0.562283
ddpF	b1483	0.21952	0.00994308	0.0206967	1.6841
ddpD	b1484	-0.28793	0.0238455	0.0433326	1.36319
ddpC	b1485	0.13822	0.00139812	0.00391717	2.40703
ddpB	b1486	0.264575	0.166796	0.237059	0.625143
ddpA	b1487	0.0950015	0.000320436	0.00108274	2.96548
ddpX	b1488	0.239016	0.0686809	0.108223	0.96568
dosP	b1489	0.288088	0.0190123	0.0356749	1.44764
dosC	b1490	0.2033	0.33204	0.427807	0.368752
digH	b1491	0.0206139	0.0122011	0.0246103	1.60888
gadC	b1492	0.122476	0.0807002	0.124885	0.903489
gadB	b1493	0.278424	0.221673	0.30197	0.520037
pqqL	b1494	0.239368	0.76149	0.832241	0.0797511
yddB	b1495	0.197385	0.821797	0.879738	0.0556469
yddA	b1496	0.254739	0.873356	0.917024	0.0376195
ydeM	b1497	0.18516	0.755591	0.828404	0.081758
ydeN	b1498	0.201453	0.530013	0.632133	0.199192
ydeO	b1499	-0.0169046	0.353105	0.450683	0.346129
safA	b1500	0.15586	0.973103	0.983388	0.00727516
ydeP	b1501	0.19097	0.26489	0.35201	0.453445
ydeQ	b1502	0.147634	0.869309	0.914875	0.0386382
ydeR	b1503	0.245979	0.729088	0.804449	0.0945015
ydeS	b1504	0.232292	1	1	0
ydeT	b1505	0.217881	0.953311	0.97191	0.0123738
hipA	b1507	-0.289605	0.219004	0.299059	0.524243
hipB	b1508	-4.19769	4.05368e-08	3.29426e-07	6.48224
lsrK	b1511	0.0126004	0.000436094	0.00140892	2.85111
lsrR	b1512	0.113616	0.0407195	0.0688982	1.16179
lsrA	b1513	0.185938	0.00220838	0.00572345	2.24234
lsrC	b1514	0.312805	0.00734426	0.0159347	1.79766
lsrD	b1515	0.430329	0.29531	0.386916	0.412383
lsrB	b1516	0.18281	0.00786871	0.0169115	1.77182
lsrF	b1517	0.108349	0.179975	0.252122	0.59839
lsrG	b1518	-0.0244447	0.16598	0.236049	0.626998
tam	b1519	-0.187316	0.000463137	0.00148448	2.82843
yneE	b1520	-0.00295135	0.0166177	0.0318058	1.49749
uxaB	b1521	-0.162716	5.39439e-05	0.000231763	3.63496
dgcF	b1522	0.117936	0.00031567	0.00106985	2.97068
yneG	b1523	0.30365	0.202949	0.279857	0.553064
glsB	b1524	0.0021418	0.006974	0.0152438	1.81691
sad	b1525	-0.529203	3.50609e-06	2.00208e-05	4.69852
yneJ	b1526	0.110104	0.0327542	0.0572307	1.24237
yneK	b1527	0.2504	0.730353	0.805647	0.0938552
ydeA	b1528	0.101809	0.0242403	0.0439789	1.35676
marC	b1529	0.426345	0.810187	0.871465	0.0597502
marR	b1530	0.291661	0.620417	0.717381	0.14425
marA	b1531	0.361266	0.326805	0.422001	0.374687
marB	b1532	0.0978544	0.545951	0.645999	0.189768
eamA	b1533	0.170845	0.0101626	0.0210949	1.67582
ydeE	b1534	0.266708	0.506623	0.608435	0.215786
dgcZ	b1535	-0.272418	0.874172	0.91758	0.0373563
ydeI	b1536	0.184981	0.837294	0.891447	0.0499044
ydeJ	b1537	-0.0115399	0.380378	0.480309	0.31848
dcp	b1538	0.208326	0.0265496	0.0476873	1.3216
ydfG	b1539	0.246183	0.148259	0.213756	0.670082
rspR	b1540	0.160516	0.00255065	0.00650915	2.18648
ydfZ	b1541	0.500264	0.794243	0.860709	0.0651438
ydfI	b1542	0.314143	0.0557625	0.0904807	1.04344
ydfJ	b1543	-0.0334978	0.84753	0.898938	0.0462704
ydfK	b1544	0.461675	0.511577	0.613729	0.212024
pinQ	b1545	0.204085	0.664918	0.752112	0.123718
tfaQ	b1546	0.178586	0.930602	0.957227	0.0189852
stfQ	b1547	-0.0423254	0.0166138	0.0318058	1.49749
nohA	b1548	0.241317	0.0779553	0.121138	0.91672
ydfO	b1549	0.0476652	0.221065	0.301324	0.520967
gnsB	b1550	0.410465	0.831763	0.887872	0.0516494
ynfN	b1551	0.206111	0.829822	0.886416	0.0523626
cspI	b1552	0.360357	0.640598	0.733446	0.134632
rzpQ	b1553	0.191151	0.938571	0.96322	0.0162746
rrrQ	b1554	0.176355	0.479208	0.582673	0.234575
ydfR	b1555	0.231365	0.695999	0.777677	0.109201
essQ	b1556	0.329277	0.779778	0.847888	0.0716616
cspB	b1557	0.336694	0.72893	0.804449	0.0945015
cspF	b1558	0.361583	0.768875	0.837452	0.0770402
ydfT	b1559	0.104803	0.304621	0.397956	0.400165
ydfU	b1560	0.188352	0.00745527	0.0161543	1.79171
rem	b1561	0.482475	0.500006	0.602259	0.220217
hokD	b1562	0.56971	0.655948	0.745154	0.127754
relE	b1563	0.129972	0.538838	0.639941	0.19386
relB	b1564	-3.06845	1.10542e-08	9.48044e-08	7.02317
ydfV	b1565	0.157483	0.709297	0.78842	0.103243
flxA	b1566	0.0317598	0.372159	0.47192	0.326132
ydfW	b1567	0.262094	0.671327	0.757455	0.120643
ydfX	b1568	0.27926	0.848319	0.89935	0.0460713
dicC	b1569	0.138246	0.411145	0.512392	0.290398
dicA	b1570	-4.50653	1.37859e-14	1.76005e-13	12.7545
ydfA	b1571	-2.01552	0.690045	0.773332	0.111634
ydfB	b1572	0.113936	0.454716	0.557722	0.253582
ydfC	b1573	0.339787	0.846179	0.897716	0.0468608
dicF	b1574	0.560175	0.895367	0.930354	0.0313518
dicB	b1575	0.0947763	0.868887	0.914682	0.0387298
ydfD	b1576	0.151592	0.927066	0.954464	0.0202405
rspB	b1580	0.29353	0.741118	0.814921	0.0888844
rspA	b1581	0.173545	0.00360511	0.00865458	2.06275
ynfA	b1582	0.0807809	0.579986	0.679472	0.167828
ynfB	b1583	0.360889	0.600094	0.698117	0.156072
speG	b1584	0.400687	0.952856	0.971666	0.0124829
ynfC	b1585	0.168767	0.253431	0.339773	0.468811
ynfD	b1586	-0.0148667	0.104826	0.157291	0.803296
ynfE	b1587	0.347984	0.00547165	0.0123442	1.90854
ynfF	b1588	0.111258	5.99438e-05	0.000254619	3.59411
ynfG	b1589	0.447405	0.104598	0.157106	0.803806
ynfH	b1590	0.107423	0.00928194	0.0195782	1.70823
dmsD	b1591	0.312755	0.00865591	0.0184184	1.73475
clcB	b1592	-0.104635	3.26794e-05	0.000148795	3.82741
bidA	b1593	0.184097	0.00751588	0.0162778	1.78841
mlc	b1594	-0.333323	2.64248e-05	0.000123573	3.90808
ynfL	b1595	0.36094	0.23155	0.313903	0.503205
ynfM	b1596	0.159844	0.0144329	0.0282622	1.54879
asr	b1597	0.497962	0.506793	0.608476	0.215756
ydgD	b1598	0.0671557	0.0557702	0.0904807	1.04344
mdtI	b1599	0.428699	0.645918	0.737301	0.132355
mdtJ	b1600	0.271193	0.731355	0.806245	0.0935329
tqsA	b1601	0.148682	0.0109575	0.0225216	1.6474
pntB	b1602	0.497911	0.0103577	0.0214208	1.66916
pntA	b1603	0.138831	0.0237909	0.043285	1.36366
ydgH	b1604	0.218735	0.00391771	0.00926642	2.03309
ydgI	b1605	0.256886	0.0032938	0.00807148	2.09305
folM	b1606	0.0916666	0.0298161	0.052629	1.27878
ydgC	b1607	0.146522	0.0858041	0.131611	0.880709
rstA	b1608	0.586018	0.169662	0.240599	0.618705
rstB	b1609	0.229995	0.000111336	0.000441611	3.35496
tus	b1610	0.264163	0.00228089	0.00588761	2.23006
fumC	b1611	0.141671	4.36422e-05	0.00019285	3.71478
fumA	b1612	-0.743366	6.5258e-11	6.86814e-10	9.16316
manA	b1613	-0.114089	0.000289619	0.000995066	3.00215
ydgA	b1614	-0.0473049	1.65776e-06	1.02476e-05	4.98938
uidC	b1615	0.23214	0.999759	1	0
uidB	b1616	0.304104	0.120913	0.178042	0.749477
uidA	b1617	0.196022	0.0238218	0.0433072	1.36344
uidR	b1618	0.220344	0.00281474	0.00708255	2.14981
hdhA	b1619	0.101232	0.963564	0.978234	0.00955736
malI	b1620	0.115082	0.0591457	0.0952691	1.02105
malX	b1621	0.243649	0.000278353	0.000962244	3.01671
malY	b1622	0.249972	0.0557161	0.0904807	1.04344
add	b1623	-0.1376	0.00957604	0.0200535	1.69781
ydgJ	b1624	0.366727	0.0279085	0.0497307	1.30338
cnu	b1625	0.0190416	0.82475	0.881853	0.054604
ydgK	b1626	0.40201	0.860151	0.907399	0.0422018
rsxA	b1627	-0.506871	0.00278823	0.00702767	2.15319
rsxB	b1628	-0.625225	7.1777e-05	0.000299782	3.52319
rsxC	b1629	-0.0449771	1.29685e-06	8.19547e-06	5.08643
rsxD	b1630	-0.239904	3.12531e-06	1.80994e-05	4.74234
rsxG	b1631	0.0753149	0.0290698	0.0515345	1.2879
rsxE	b1632	-0.226082	0.000290864	0.000998478	3.00066
nth	b1633	0.636127	0.422114	0.523016	0.281485
dtpA	b1634	0.110146	1.47016e-05	7.36585e-05	4.13278
gstA	b1635	0.0770817	0.000702992	0.00213751	2.67009
pdxY	b1636	0.232481	0.0276318	0.0493355	1.30684
tyrS	b1637	-3.52751	5.56659e-42	3.24887e-40	39.4883
pdxH	b1638	-2.85048	1.99893e-17	2.93569e-16	15.5323
mliC	b1639	0.403943	0.360946	0.459907	0.33733
anmK	b1640	0.0255445	0.00527621	0.0119717	1.92184
slyB	b1641	-0.507251	0.00157877	0.00432236	2.36428
slyA	b1642	0.342115	0.384208	0.483921	0.315225
ydhI	b1643	0.241431	0.216785	0.29653	0.527932
ydhJ	b1644	0.381023	0.04706	0.0780398	1.10768
ydhK	b1645	0.291648	1.55797e-05	7.73649e-05	4.11146
sodC	b1646	0.14051	0.0919099	0.140062	0.85368
ydhF	b1647	0.314151	0.1497	0.215695	0.66616
ydhL	b1648	0.228732	0.00984602	0.0205422	1.68735
nemR	b1649	0.337527	0.540761	0.641208	0.193001
nemA	b1650	0.200043	0.000810566	0.00243029	2.61434
gloA	b1651	0.0944022	0.101007	0.152478	0.816794
rnt	b1652	-3.10644	8.06212e-21	1.37761e-19	18.8609
lhr	b1653	-0.129994	6.92326e-12	7.81737e-11	10.1069
grxD	b1654	0.302869	0.462562	0.565494	0.247572
mepH	b1655	0.135922	0.346165	0.443452	0.353153
sodB	b1656	0.02653	0.130068	0.190275	0.720618
ydhP	b1657	0.0757612	0.000859696	0.00255424	2.59274
purR	b1658	0.146974	0.000777955	0.00233855	2.63105
punR	b1659	0.0242331	2.80216e-05	0.000129824	3.88665
punC	b1660	0.395943	0.0341242	0.0593705	1.22643
cfa	b1661	0.288354	0.0791159	0.122687	0.911202
ribC	b1662	-4.43388	1.85831e-29	4.85536e-28	27.3138
mdtK	b1663	-0.967876	2.57927e-05	0.000120742	3.91814
ydhQ	b1664	0.0290217	0.000233086	0.000824795	3.08365
valV	b1665	-2.31388	0.0125599	0.0251291	1.59982
valW	b1666	-0.800439	0.253328	0.339737	0.468858
ydhR	b1667	0.347958	0.0117713	0.0238611	1.62231
ydhS	b1668	0.16933	0.00386944	0.00917639	2.03733
ydhT	b1669	-0.0867266	0.00141233	0.0039496	2.40345
ydhU	b1670	0.538279	0.24459	0.32969	0.481894
ydhX	b1671	-0.0473302	2.68756e-05	0.000125419	3.90164
ydhW	b1672	-0.0379868	0.0159902	0.0308015	1.51143
ydhV	b1673	-0.0285087	0.00248031	0.00634767	2.19739
ydhY	b1674	0.142902	0.686457	0.77008	0.113464
fumD	b1675	0.253811	0.320554	0.414911	0.382045
pykF	b1676	-0.602152	2.3741e-10	2.41385e-09	8.61729
lpp	b1677	-0.509479	0.0429537	0.0722162	1.14137
ldtE	b1678	-1.50545	0.00850734	0.0181538	1.74103
sufE	b1679	0.208762	0.337191	0.433449	0.363062
sufS	b1680	0.284519	0.208815	0.286977	0.542153
sufD	b1681	0.0483696	8.55217e-05	0.000349078	3.45708
sufC	b1682	0.0753837	0.0187014	0.0352092	1.45334
sufB	b1683	0.117618	0.000834938	0.00249577	2.60279
sufA	b1684	0.074156	0.569765	0.668544	0.17487
ydiH	b1685	-0.0661324	0.142447	0.206302	0.685496
menI	b1686	0.381966	0.448034	0.550578	0.259181
ydiJ	b1687	-0.146415	8.76865e-11	9.18562e-10	9.03689
ydiK	b1688	0.188927	0.0140239	0.0276541	1.55824
ydiL	b1689	0.220448	0.680527	0.764572	0.116581
ydiM	b1690	0.228859	0.642376	0.734565	0.13397
ydiN	b1691	0.176925	0.856314	0.904413	0.0436334
ydiB	b1692	0.260335	0.838986	0.892826	0.0492331
aroD	b1693	-0.849548	0.00669567	0.0147045	1.83255
ydiF	b1694	0.194235	0.814545	0.874478	0.058251
ydiO	b1695	0.166648	0.175662	0.247237	0.606887
ydiP	b1696	0.210296	0.785738	0.854162	0.0684595
ydiQ	b1697	0.11978	0.0169626	0.0323144	1.4906
ydiR	b1698	0.168254	0.0123162	0.0247665	1.60613
ydiS	b1699	0.104655	0.00254341	0.00649436	2.18746
ydiT	b1700	0.435759	0.658565	0.746995	0.126682
fadK	b1701	0.211226	0.162496	0.231902	0.634696
ppsA	b1702	0.161164	0.0108683	0.0223637	1.65046
ppsR	b1703	-0.174704	0.0304638	0.0536249	1.27063
aroH	b1704	0.354011	0.0231884	0.0424207	1.37242
ydiE	b1705	0.307061	0.128856	0.188563	0.724543
selO	b1706	0.103506	0.00195332	0.00516063	2.2873
rflP	b1707	0.0869148	0.330869	0.426665	0.369913
nlpC	b1708	0.0379127	0.79728	0.861807	0.06459
btuD	b1709	0.239157	0.00768784	0.0165703	1.78067
btuE	b1710	0.346025	0.221868	0.30201	0.519979
btuC	b1711	0.0052077	0.0001273	0.000491906	3.30812
ihfA	b1712	-0.0854893	0.00457527	0.0105877	1.9752
pheT	b1713	-3.27455	6.43465e-63	1.31442e-60	59.8813
pheS	b1714	-3.05401	2.76657e-28	6.79397e-27	26.1679
pheM	b1715	0	1	1	0
rplT	b1716	-3.56228	2.37725e-13	2.91895e-12	11.5348
rpmI	b1717	-2.33611	0.000144713	0.00055207	3.25801
infC	b1718	-2.22242	5.3132e-09	4.7003e-08	7.32787
thrS	b1719	-4.0261	2.09329e-63	4.70363e-61	60.3276
ydiY	b1722	0.221583	0.457828	0.560774	0.251212
pfkB	b1723	0.0970768	0.0845558	0.130224	0.885309
ydiZ	b1724	0.480054	0.187188	0.260522	0.584156
yniA	b1725	0.235952	0.101375	0.152784	0.815923
yniB	b1726	0.160209	0.494046	0.596408	0.224457
hxpB	b1727	0.185936	0.0340674	0.0593407	1.22665
ydjM	b1728	0.291358	0.68554	0.769243	0.113937
tcyP	b1729	-0.0794973	0.000191985	0.000698607	3.15577
ydjO	b1730	0.355758	0.761094	0.832241	0.0797511
cedA	b1731	0.174774	0.701068	0.781786	0.106912
katE	b1732	0.139957	0.000289336	0.000994855	3.00224
chbG	b1733	0.134232	0.0146999	0.0287098	1.54197
chbF	b1734	0.220863	0.770521	0.839041	0.0762167
chbR	b1735	0.191944	0.81633	0.875557	0.0577154
chbA	b1736	0.1769	0.157326	0.225095	0.647634
chbC	b1737	0.119743	0.787193	0.85533	0.0678663
chbB	b1738	0.013526	0.598903	0.696911	0.156823
osmE	b1739	0.133545	0.154667	0.221856	0.653929
nadE	b1740	-4.14776	1.31447e-35	5.09245e-34	33.2931
cho	b1741	-0.485648	0.0417044	0.0703007	1.15304
ves	b1742	0.0721264	0.0201385	0.0374849	1.42614
spy	b1743	0.22434	0.621757	0.718482	0.143584
astE	b1744	0.16963	0.043447	0.0728548	1.13754
astB	b1745	0.191433	0.00183337	0.00491011	2.30891
astD	b1746	-0.00860359	5.51102e-05	0.000236097	3.62691
astA	b1747	-0.368092	0.00294501	0.0073568	2.13331
astC	b1748	0.00735915	0.0126312	0.02524	1.59791
xthA	b1749	-0.103813	0.000652081	0.00200304	2.69831
ydjX	b1750	0.289879	0.795068	0.861056	0.0649687
ydjY	b1751	0.0139694	0.0449633	0.0751451	1.1241
ydjZ	b1752	0.0330051	0.0103298	0.0213828	1.66994
ynjA	b1753	0.380466	0.0776483	0.120745	0.918133
ynjB	b1754	0.128716	2.5191e-05	0.000118543	3.92613
ynjC	b1755	0.237025	5.17612e-05	0.000223595	3.65054
ynjD	b1756	0.0399307	0.00934259	0.0196639	1.70633
ynjE	b1757	0.0148719	0.000240089	0.000848238	3.07148
ynjF	b1758	0.0355581	0.0265865	0.0477155	1.32134
nudG	b1759	0.182435	0.350568	0.448209	0.34852
ynjH	b1760	-1.09663	0.0354368	0.0612747	1.21272
gdhA	b1761	0.213017	0.00113266	0.0032442	2.48889
ynjI	b1762	0.104288	0.851452	0.901608	0.0449822
topB	b1763	0.195299	1.64025e-05	8.07371e-05	4.09293
selD	b1764	0.0671774	0.000423928	0.00137356	2.86215
ydjA	b1765	-0.115335	0.0532905	0.0870425	1.06027
sppA	b1766	0.216651	0.000477601	0.00152331	2.81721
ansA	b1767	0.159994	0.0996185	0.150674	0.821962
pncA	b1768	-0.149805	0.16952	0.240475	0.618931
ydjE	b1769	0.164813	0.98237	0.989637	0.00452405
ydjF	b1770	0.264361	0.631744	0.726643	0.138679
ydjG	b1771	0.113151	0.417284	0.518175	0.285524
ydjH	b1772	0.177113	0.726418	0.802291	0.0956682
ydjI	b1773	0.169276	0.766332	0.835694	0.0779527
ydjJ	b1774	0.154793	0.900699	0.934382	0.0294758
ydjK	b1775	0.188119	0.697126	0.778549	0.108714
ydjL	b1776	0.402512	0.0233762	0.0426524	1.37006
yeaC	b1777	0.0544683	0.396899	0.497119	0.303539
msrB	b1778	-0.377218	0.00269298	0.00682972	2.1656
gapA	b1779	-3.62314	1.91072e-32	6.00475e-31	30.2215
yeaD	b1780	0.0210237	0.00716559	0.0155943	1.80704
yeaE	b1781	-0.025028	0.00189988	0.00504911	2.29679
mipA	b1782	-0.175234	0.000757839	0.00228419	2.64127
yeaG	b1783	-0.00186873	0.000484737	0.0015406	2.81231
yeaH	b1784	0.168067	0.248616	0.33418	0.476019
cdgI	b1785	0.153859	0.494594	0.59686	0.224128
dgcJ	b1786	0.131428	0.32639	0.421615	0.375084
yeaK	b1787	0.470076	0.806291	0.868908	0.0610264
yoaI	b1788	-0.359593	0.403953	0.504689	0.296976
yeaL	b1789	0.494627	0.380305	0.480309	0.31848
nimR	b1790	0.371246	0.0593809	0.0955451	1.01979
nimT	b1791	0.110328	0.0125645	0.0251291	1.59982
yeaO	b1792	-0.259914	0.0451425	0.0753605	1.12286
yoaF	b1793	0.372401	0.616009	0.713675	0.146499
dgcP	b1794	0.275349	0.568153	0.666968	0.175895
yeaQ	b1795	0.287521	0.456971	0.560325	0.25156
yoaG	b1796	0.0496397	0.696415	0.77795	0.109049
yeaR	b1797	0.269691	0.853584	0.902802	0.0444074
leuE	b1798	0.23603	0.523599	0.626145	0.203325
dmlR	b1799	-0.410481	0.490698	0.593433	0.226629
dmlA	b1800	0.0895025	0.00435177	0.0101594	1.99313
yeaV	b1801	0.192444	0.0123941	0.0248546	1.60459
yeaW	b1802	0.0584874	0.00214349	0.00558426	2.25303
yeaX	b1803	-0.218163	1.65136e-05	8.11947e-05	4.09047
rnd	b1804	-0.564587	1.06259e-07	8.02572e-07	6.09552
fadD	b1805	-0.150429	6.0996e-08	4.78388e-07	6.32022
yeaY	b1806	-0.28025	0.000860763	0.00255424	2.59274
tsaB	b1807	-3.43981	1.23776e-24	2.5516e-23	22.5932
yoaA	b1808	0.0864605	2.53181e-05	0.000119016	3.92439
yoaB	b1809	0.271998	0.718223	0.794998	0.0996338
yoaC	b1810	0.245819	0.637247	0.730751	0.136231
yoaH	b1811	0.246382	0.795223	0.861056	0.0649687
pabB	b1812	0.190967	0.0113392	0.0231419	1.6356
nudL	b1813	-0.067942	0.0213973	0.0395875	1.40244
sdaA	b1814	0.0495187	0.00372658	0.00889392	2.05091
pdeD	b1815	0.0958382	0.000205659	0.000741163	3.13009
yoaE	b1816	0.0354418	3.25909e-06	1.87774e-05	4.72637
manX	b1817	0.166333	0.00186235	0.00496405	2.30416
manY	b1818	0.0665557	0.0272908	0.0488041	1.31154
manZ	b1819	-0.0595451	0.00115464	0.00330508	2.48082
yobD	b1820	0.33429	0.632653	0.727215	0.138337
mntP	b1821	-0.0703667	0.0930327	0.141485	0.849289
rlmA	b1822	0.093049	0.0439038	0.0734837	1.13381
cspC	b1823	0.747592	0.674617	0.760213	0.119065
yobF	b1824	0.490595	0.108385	0.162091	0.790241
yebO	b1825	0.223953	0.675518	0.760585	0.118852
mgrB	b1826	-0.837513	0.00908899	0.0192488	1.7156
kdgR	b1827	0.101462	0.0548204	0.0892296	1.04949
yebQ	b1828	0.313282	0.00145805	0.00405476	2.39203
htpX	b1829	-0.0712329	0.000194027	0.000704327	3.15223
prc	b1830	0.127825	4.5957e-06	2.55608e-05	4.59243
proQ	b1831	0.101856	0.0979331	0.148286	0.828901
msrC	b1832	0.400068	0.147454	0.212732	0.672167
letA	b1833	0.0546668	0.0876953	0.134231	0.872147
letB	b1834	0.0828681	8.65967e-08	6.58487e-07	6.18145
rsmF	b1835	0.0112101	0.000382823	0.00126034	2.89951
yebV	b1836	0.587189	0.0845062	0.130192	0.885415
yebW	b1837	0.0658369	0.448967	0.551568	0.258401
pphA	b1838	0.161631	0.00681384	0.01493	1.82594
yebY	b1839	0.0204506	0.0405244	0.0686455	1.16339
yebZ	b1840	-0.0129471	0.00382375	0.00909203	2.04134
yobA	b1841	-0.0547432	0.266377	0.35344	0.451685
holE	b1842	0.0887946	0.135327	0.197071	0.705377
yobB	b1843	0.255914	0.0138386	0.0273246	1.56345
exoX	b1844	-0.130377	0.000123741	0.000479803	3.31894
ptrB	b1845	0.11346	5.73446e-06	3.12751e-05	4.5048
yebE	b1846	0.050895	0.0105731	0.0217962	1.66162
yebF	b1847	-0.0173353	0.00690925	0.0151169	1.82054
yebG	b1848	0.111675	0.0309543	0.0544244	1.26421
purT	b1849	0.285086	0.0152778	0.0296837	1.52748
eda	b1850	0.409223	0.00436061	0.0101748	1.99248
edd	b1851	0.25086	0.00530996	0.0120338	1.9196
zwf	b1852	-2.7167	4.82242e-38	2.2575e-36	35.6464
yebK	b1853	-0.0173086	4.00368e-05	0.000178144	3.74923
pykA	b1854	0.0627559	1.60298e-05	7.91624e-05	4.10148
lpxM	b1855	-0.438887	2.55927e-05	0.000120056	3.92062
mepM	b1856	-0.109097	0.000244735	0.000861942	3.06452
znuA	b1857	0.342957	0.046886	0.0778949	1.10849
znuC	b1858	0.163067	0.0163171	0.0313641	1.50357
znuB	b1859	-0.0362167	0.00194159	0.00513568	2.2894
ruvB	b1860	-1.73158	1.79698e-12	2.10303e-11	10.6772
ruvA	b1861	-1.7181	3.07368e-06	1.78464e-05	4.74845
yebB	b1862	0.246108	0.924616	0.953251	0.0207925
ruvC	b1863	-0.182815	0.0179335	0.0339626	1.469
yebC	b1864	-0.0320551	0.00026928	0.000937369	3.02809
nudB	b1865	-1.38053	0.000226263	0.000804451	3.0945
aspS	b1866	-3.73924	2.05176e-60	3.68824e-58	57.4332
yecD	b1867	0.0366067	0.0357145	0.0616364	1.21016
yecE	b1868	0.23497	0.0687629	0.108314	0.965314
yecN	b1869	-0.13444	0.0036744	0.00879273	2.05588
cmoA	b1870	-0.191524	0.00010169	0.00040694	3.39047
cmoB	b1871	-1.68835	2.49776e-05	0.000117662	3.92936
torZ	b1872	0.134839	0.000101924	0.000407514	3.38986
torY	b1873	0.179455	0.288903	0.379296	0.421022
cutC	b1874	-0.0368847	0.000274824	0.000952242	3.02125
yecM	b1875	0.3102	0.343898	0.440935	0.355626
argS	b1876	-3.76645	1.43404e-57	2.07889e-55	54.6822
yecT	b1877	0.315187	0.857256	0.905195	0.043258
flhE	b1878	-0.0571679	0.347216	0.444555	0.352074
flhA	b1879	0.142547	4.52854e-07	3.07421e-06	5.51227
flhB	b1880	-1.15207	0.000865626	0.00256533	2.59086
cheZ	b1881	0.00584692	0.00561679	0.0125957	1.89978
cheY	b1882	-0.247038	4.95696e-05	0.000215441	3.66667
cheB	b1883	0.179179	0.00348515	0.00841605	2.07489
cheR	b1884	0.0142297	0.0342824	0.0595766	1.22492
tap	b1885	0.24642	0.00469402	0.010829	1.96541
tar	b1886	0.131926	0.0264719	0.0475669	1.32269
cheW	b1887	-0.0926928	0.0355682	0.0614782	1.21128
cheA	b1888	-0.0433625	8.10438e-08	6.20461e-07	6.20729
motB	b1889	0.0693166	0.000173836	0.000639297	3.1943
motA	b1890	-0.13597	0.000107725	0.000428422	3.36813
flhC	b1891	-0.0932106	0.0449956	0.0751712	1.12395
flhD	b1892	0.302026	0.2246	0.305217	0.515391
insB5	b1893	0.0467599	0.892956	0.928278	0.0323221
insA5	b1894	0.0495021	0.573283	0.672321	0.172423
uspC	b1895	0.289235	0.717281	0.794347	0.0999898
otsA	b1896	0.221605	0.0069927	0.0152772	1.81596
otsB	b1897	0.265216	0.00928984	0.0195819	1.70815
araG	b1900	0.146322	0.0299618	0.0528447	1.277
araF	b1901	0.217314	0.0711422	0.111749	0.951757
ftnB	b1902	0.21526	0.55274	0.651972	0.185771
yecR	b1904	0.196442	0.810942	0.871859	0.0595537
ftnA	b1905	0.205967	0.760014	0.832035	0.0798582
yecH	b1906	0.445	0.496842	0.598768	0.222741
tyrP	b1907	-0.41645	1.12124e-09	1.07438e-08	7.96884
yecA	b1908	0.396177	0.135065	0.196816	0.70594
leuZ	b1909	-0.506526	0.353505	0.451065	0.345761
cysT	b1910	1.90851	0.325126	0.420466	0.376269
glyW	b1911	-1.82845	0.305973	0.399262	0.398741
pgsA	b1912	-3.73122	3.97964e-25	8.43608e-24	23.0739
uvrC	b1913	0.282839	0.000570085	0.00177544	2.75069
uvrY	b1914	-0.164068	0.320467	0.414911	0.382045
yecF	b1915	0.227678	0.811707	0.872297	0.0593354
sdiA	b1916	0.242729	0.778112	0.846281	0.0724852
tcyN	b1917	0.444437	0.201856	0.278521	0.555142
tcyL	b1918	0.250553	0.00467284	0.0107912	1.96693
dcyD	b1919	0.0774508	0.00653718	0.0143869	1.84203
tcyJ	b1920	0.0282976	0.01872	0.0352293	1.4531
fliZ	b1921	0.101621	0.313736	0.40773	0.389628
fliA	b1922	0.0940516	0.00474971	0.0109238	1.96162
fliC	b1923	0.305569	0.364021	0.463037	0.334384
fliD	b1924	0.0756363	0.00966487	0.0202018	1.69461
fliS	b1925	0.223458	0.555969	0.65475	0.183925
fliT	b1926	-0.837075	0.0597926	0.09607	1.01741
amyA	b1927	0.0951841	0.00390518	0.00924576	2.03406
yedD	b1928	-0.058186	0.0257909	0.0464225	1.33327
yedE	b1929	0.0853597	0.003342	0.00816247	2.08818
yedF	b1930	0.0942813	0.462774	0.565599	0.247492
yedK	b1931	0.0206124	0.03389	0.0590545	1.22875
yedL	b1932	0.0776523	0.423422	0.524347	0.280381
fliE	b1937	0.333397	0.472107	0.575441	0.239999
fliF	b1938	0.281106	1.13379e-05	5.83314e-05	4.2341
fliG	b1939	0.382248	0.00157761	0.00432236	2.36428
fliH	b1940	-0.123337	0.0380542	0.0648769	1.18791
fliI	b1941	0.324785	0.00324647	0.00797248	2.09841
fliJ	b1942	0.0386284	0.000676235	0.00206735	2.68459
fliK	b1943	0.38639	0.0677165	0.106966	0.970755
fliL	b1944	0.217924	0.00599368	0.013295	1.87631
fliM	b1945	-1.6779	0.0131367	0.0261224	1.58299
fliN	b1946	0.618582	0.0742262	0.116146	0.934994
fliO	b1947	0.560589	0.317713	0.412064	0.385035
fliP	b1948	0.0779113	0.039975	0.0677916	1.16882
fliQ	b1949	-0.0285568	0.173615	0.245046	0.610753
fliR	b1950	0.218021	0.0799862	0.123866	0.907049
rcsA	b1951	0.268668	0.939354	0.963482	0.0161565
dsrB	b1952	0.102414	0.872003	0.916032	0.0380895
yodD	b1953	0.268737	0.627892	0.723525	0.140546
dsrA	b1954	0.471007	0.248664	0.33418	0.476019
yedP	b1955	0.163326	0.184123	0.256733	0.590518
dgcQ	b1956	-0.0548983	4.4082e-06	2.46399e-05	4.60836
yodC	b1957	0.294729	0.682494	0.766207	0.115654
yedI	b1958	0.0748806	0.00440394	0.0102546	1.98908
yedA	b1959	0.201437	0.0130596	0.0259919	1.58516
vsr	b1960	0.274994	0.00137931	0.00386689	2.41264
dcm	b1961	0.211228	0.000703872	0.00213874	2.66984
yedJ	b1962	0.122074	0.028723	0.051	1.29243
drpB	b1963	0.16422	0.534947	0.636835	0.195973
hchA	b1967	0.225052	0.807181	0.869109	0.0609256
hprS	b1968	0.177084	0.597135	0.695385	0.157775
hprR	b1969	0.23929	1	1	0
hiuH	b1970	0.21656	0.821125	0.879442	0.055793
msrP	b1971	0.231667	0.193334	0.26841	0.571202
msrQ	b1972	0.0616688	0.369504	0.469249	0.328597
zinT	b1973	0.276433	0.464462	0.567199	0.246265
yodB	b1974	0.232067	0.98061	0.988751	0.00491324
serU	b1975	0.074098	0.0893848	0.136678	0.864303
mtfA	b1976	0.246829	0.067748	0.106978	0.970706
asnT	b1977	-0.328527	0.388678	0.488729	0.310932
yeeJ	b1978	0.0692731	2.94112e-09	2.65943e-08	7.57521
shiA	b1981	0.111955	0.0109951	0.0225743	1.64639
amn	b1982	0.150793	0.0204851	0.0380672	1.41945
yeeN	b1983	0.281782	0.921594	0.95147	0.0216047
asnW	b1984	0.425137	0.55874	0.657324	0.182221
yeeO	b1985	0.2616	0.10792	0.161503	0.791818
asnU	b1986	0.640023	0.735045	0.809192	0.0919484
cbl	b1987	0.0917396	0.0125237	0.0250697	1.60085
nac	b1988	0.121008	0.00895548	0.0189839	1.72161
asnV	b1989	-0.226418	0.606538	0.704337	0.15222
ldtA	b1990	-0.044476	0.0021714	0.00564389	2.24842
cobT	b1991	-0.172776	1.82626e-06	1.1136e-05	4.95327
cobS	b1992	0.1454	0.0126921	0.0253504	1.59602
cobU	b1993	0.418236	0.841505	0.894236	0.0485477
insH6	b1994	-0.0606641	0.155153	0.222269	0.653121
insD3	b1996	0.0331386	0.648436	0.738862	0.131437
insC3	b1997	-0.164566	0.887083	0.925383	0.0336784
flu	b2000	0.203229	7.86875e-10	7.63761e-09	8.11704
yeeR	b2001	0.0763169	7.24801e-07	4.79008e-06	5.31966
yeeS	b2002	-0.187093	0.0178262	0.0337736	1.47142
yeeT	b2003	0.353861	0.241533	0.326255	0.486443
cbeA	b2004	0.192245	0.625259	0.721601	0.141703
cbtA	b2005	0.218546	0.679527	0.763831	0.117003
yeeW	b2006	0.330967	0.688247	0.771895	0.112442
tmaR	b2007	0.0707834	0.0606077	0.0971019	1.01277
yeeA	b2008	0.0545027	0.000487597	0.0015475	2.81037
sbmC	b2009	0.202527	0.0189236	0.035553	1.44912
dacD	b2010	0.240962	0.0413998	0.0698913	1.15558
sbcB	b2011	0.0513924	0.00407094	0.00959351	2.01802
tsuB	b2012	0.0183001	0.181958	0.254109	0.594981
tsuA	b2013	0.242818	0.0389166	0.0661215	1.17966
plaP	b2014	0.249656	0.00895155	0.0189839	1.72161
yeeY	b2015	0.195279	0.000125561	0.000486023	3.31334
yeeZ	b2016	0.159195	0.0359201	0.0619198	1.20817
yefM	b2017	-0.987416	0.00167982	0.00455315	2.34169
hisL	b2018	0.179814	0.942833	0.965608	0.0151989
hisG	b2019	0.276705	0.00828552	0.0177395	1.75106
hisD	b2020	-0.0494348	2.53791e-05	0.000119178	3.9238
hisC	b2021	0.0346784	0.00479472	0.0110161	1.95797
hisB	b2022	0.088742	0.0621753	0.0993301	1.00292
hisH	b2023	0.169942	0.0144089	0.0282275	1.54933
hisA	b2024	-0.0311766	0.000684413	0.00208934	2.67999
hisF	b2025	0.12055	0.00653342	0.0143857	1.84207
hisI	b2026	0.578825	0.178285	0.250223	0.601674
wzzB	b2027	-0.0139459	0.00585942	0.0130681	1.88379
ugd	b2028	0.0575057	0.659847	0.747694	0.126276
gnd	b2029	-0.217561	0.00463505	0.010715	1.97001
insH7	b2030	-0.0647338	0.811737	0.872297	0.0593354
wbbK	b2032	0.316193	0.84204	0.894593	0.0483745
wbbJ	b2033	0.290493	0.826862	0.8839	0.0535968
wbbI	b2034	0.271823	0.855023	0.903899	0.0438802
wbbH	b2035	0.257226	0.476694	0.580087	0.236507
glf	b2036	0.296523	0.215638	0.29527	0.529781
rfbX	b2037	0.29723	0.981864	0.989349	0.00465052
rfbC	b2038	-0.0809896	0.731149	0.806245	0.0935329
rfbA	b2039	0.205269	0.818343	0.877298	0.0568528
rfbD	b2040	0.145158	0.482301	0.585495	0.232477
rfbB	b2041	0.297575	0.949377	0.969218	0.0135783
galF	b2042	0.16937	0.0681077	0.107395	0.969015
wcaM	b2043	-0.0378846	0.0799778	0.123866	0.907049
wcaL	b2044	0.218497	0.000362868	0.00120795	2.91795
wcaK	b2045	0.0184412	0.0252254	0.0455457	1.34155
wzxC	b2046	0.185327	2.85938e-06	1.66884e-05	4.77759
wcaJ	b2047	-0.059107	0.000689079	0.00209947	2.67789
cpsG	b2048	0.162922	0.00185785	0.00495501	2.30496
cpsB	b2049	0.0557339	0.000481111	0.00153285	2.8145
wcaI	b2050	0.408788	0.0290873	0.0515452	1.28781
gmm	b2051	0.0844507	0.00580772	0.0129721	1.88699
fcl	b2052	0.0615117	0.0740837	0.115964	0.935677
gmd	b2053	-0.0349717	0.000444803	0.00143499	2.84315
wcaF	b2054	0.162924	0.459405	0.562246	0.250074
wcaE	b2055	0.151088	0.693426	0.776153	0.110052
wcaD	b2056	0.188953	0.548321	0.648121	0.188344
wcaC	b2057	0.107435	0.00062105	0.0019235	2.71591
wcaB	b2058	-0.781528	0.155114	0.222269	0.653121
wcaA	b2059	0.420718	0.00191052	0.00507139	2.29487
wzc	b2060	-0.590545	0.000193049	0.000701342	3.15407
wzb	b2061	-0.291787	1.48486e-05	7.42264e-05	4.12944
wza	b2062	0.333423	0.215917	0.295562	0.529352
yegH	b2063	0.232222	0.00100777	0.00294085	2.53153
asmA	b2064	0.11358	5.55308e-08	4.40911e-07	6.35565
dcd	b2065	-1.46778	4.6459e-10	4.62942e-09	8.33447
udk	b2066	-0.0269639	0.138739	0.201647	0.695409
dgcE	b2067	0.0610118	9.51935e-10	9.19999e-09	8.03621
alkA	b2068	0.0405762	0.000383094	0.00126034	2.89951
yegD	b2069	0.0865193	7.52995e-05	0.000311886	3.506
yegI	b2070	0.106126	0.00200268	0.00527243	2.27799
yegJ	b2071	0.135056	0.595158	0.693991	0.158646
pphC	b2072	0.176936	0.0495239	0.0816736	1.08792
yegL	b2073	0.327225	0.34852	0.445971	0.350693
mdtA	b2074	0.186446	0.000622259	0.00192465	2.71565
mdtB	b2075	0.0934094	1.20682e-05	6.17001e-05	4.20971
mdtC	b2076	0.0273998	2.10365e-06	1.26388e-05	4.8983
mdtD	b2077	0.0150116	0.000113146	0.000446539	3.35014
baeS	b2078	0.40792	0.0932119	0.141662	0.848747
baeR	b2079	-0.11753	9.7193e-06	5.04371e-05	4.29725
yegP	b2080	0.167459	0.474422	0.577488	0.238457
trhP	b2081	-0.0345784	0.0371689	0.06362	1.19641
ogrK	b2082	-0.15198	0.24076	0.325309	0.487704
yegR	b2085	0.138024	0.702138	0.782228	0.106667
yegS	b2086	0.177021	0.92183	0.95147	0.0216047
insE5	b2088	0.198286	0.914165	0.945232	0.0244617
insF5	b2089	0.166105	0.594329	0.693204	0.159139
gatD	b2091	0.185414	0.120138	0.177016	0.751988
gatB	b2093	0.344037	0.342343	0.439084	0.357452
gatA	b2094	0.361208	0.685233	0.76909	0.114023
gatZ	b2095	0.462876	0.444422	0.546588	0.26234
gatY	b2096	0.228579	0.0112879	0.0230476	1.63738
fbaB	b2097	-0.202246	0.108824	0.162585	0.78892
yegT	b2098	0.100463	1.31968e-05	6.70127e-05	4.17384
yegU	b2099	0.352272	0.0198311	0.0370103	1.43168
yegV	b2100	-1.37706	0.0165243	0.0316674	1.49939
yegW	b2101	0.0301012	0.00119117	0.00340096	2.4684
yegX	b2102	-0.184852	0.144406	0.208938	0.679982
thiD	b2103	0.0570944	0.0161079	0.0310016	1.50862
thiM	b2104	0.123873	0.00573659	0.0128324	1.89169
rcnR	b2105	-0.0533529	0.524191	0.626687	0.20295
rcnA	b2106	-0.502527	0.26326	0.350442	0.455384
rcnB	b2107	0.103822	0.630223	0.725281	0.139494
yehA	b2108	0.196962	0.648322	0.738862	0.131437
[truncated: 2,496 more rows]

## Sheet: Table 4
Supplementary Table 4. Tn-seq analysis comparing OFF to ON of all 248 genes previously classified as essential across the Keio/PEC/TraDIS datasets and annotated as gene features in MG1655 (Goodall, 2018). Data is derived from source data in Supplementary Table 3 and is labeled as red points in Fig. 3c.
Gene	Locus_tag	Log2FoldChange	P-value	Adjusted P-value	MinusLog10(Adjusted P-value)
accA	b0185	-3.30743	1.61795e-26	3.61745e-25	24.4416
accB	b3255	-3.82281	8.14379e-15	1.06082e-13	12.9744
accC	b3256	-3.53995	2.04795e-38	9.95154e-37	36.0021
accD	b2316	-3.24091	7.37029e-23	1.42155e-21	20.8472
acpP	b1094	-2.22077	4.71377e-05	0.000206282	3.68554
acpS	b2563	-5.18705	2.08588e-18	3.22129e-17	16.492
adk	b0474	-3.75222	6.33336e-21	1.0905e-19	18.9624
argS	b1876	-3.76645	1.43404e-57	2.07889e-55	54.6822
asd	b3433	-3.43989	3.02131e-46	2.18996e-44	43.6596
asnS	b0930	-4.19399	6.4766e-37	2.72017e-35	34.5654
aspS	b1866	-3.73924	2.05176e-60	3.68824e-58	57.4332
bamA	b0177	-3.61194	1.97768e-63	4.67774e-61	60.33
bamD	b2595	-3.8191	6.09684e-31	1.73413e-29	28.7609
birA	b3973	-3.54264	1.87474e-35	6.96288e-34	33.1572
can	b0126	-3.88807	7.11594e-22	1.2843e-20	19.8913
cca	b3056	-2.46266	6.3707e-36	2.53362e-34	33.5963
cdsA	b0175	-3.77546	1.8814e-26	4.18566e-25	24.3782
coaD	b3634	-3.96066	3.18211e-16	4.44112e-15	14.3525
csrA	b2696	-3.444	3.09022e-07	2.17331e-06	5.66288
cysS	b0526	-4.50957	9.69066e-51	9.46735e-49	48.0238
dapA	b2478	-3.60426	1.69886e-32	5.41466e-31	30.2664
dapB	b0031	-3.87382	3.75015e-17	5.43651e-16	15.2647
dapD	b0166	-3.04911	7.10703e-26	1.54295e-24	23.8116
dapE	b2472	-4.00026	3.79551e-48	3.21831e-46	45.4924
def	b3287	-3.92208	2.10591e-17	3.08272e-16	15.5111
der	b2511	-4.07638	1.32894e-44	8.91383e-43	42.0499
dfp	b3639	-4.50807	1.63592e-46	1.26755e-44	43.897
dnaA	b3702	-5.13928	1.99609e-46	1.49507e-44	43.8253
dnaB	b4052	-3.81596	2.0594e-38	9.95154e-37	36.0021
dnaC	b4361	-3.25388	2.98152e-18	4.58869e-17	16.3383
dnaE	b0184	-3.62909	1.46007e-94	1.31231e-91	90.882
dnaN	b3701	-4.22114	2.79186e-38	1.33475e-36	35.8746
dnaX	b0470	-3.14315	7.14774e-42	4.06607e-40	39.3908
dut	b3640	-4.46072	1.12204e-21	1.98522e-20	19.7022
dxr	b0173	-3.43998	1.12849e-41	6.26105e-40	39.2034
dxs	b0420	-3.611	8.09144e-56	9.82782e-54	53.0075
eno	b2779	-3.00995	8.27882e-44	5.39203e-42	41.2682
era	b2566	-2.77563	3.67563e-23	7.21322e-22	21.1419
erpA	b0156	-2.3716	7.32595e-09	6.38039e-08	7.19515
fabA	b0954	-2.63816	1.11004e-15	1.51627e-14	13.8192
fabB	b2323	-2.86064	2.84447e-26	6.2662e-25	24.203
fabD	b1092	-2.43318	2.44171e-24	4.98775e-23	22.3021
fabG	b1093	-3.07469	4.23697e-17	6.12249e-16	15.2131
fabI	b1288	-3.40114	3.91139e-24	7.88241e-23	22.1033
fabZ	b0180	-4.4098	1.62511e-17	2.41031e-16	15.6179
fbaA	b2925	-3.9763	1.30388e-37	5.85961e-36	35.2321
ffh	b2610	-3.62152	1.03162e-40	5.39083e-39	38.2683
fldA	b0684	-3.50567	3.19667e-17	4.64914e-16	15.3326
fmt	b3288	-3.44982	4.08971e-29	1.05024e-27	26.9787
folA	b0048	-2.48082	2.45997e-11	2.69637e-10	9.56922
folC	b2315	-3.35284	5.90542e-33	1.95139e-31	30.7097
folD	b0529	-2.49491	7.81872e-32	2.32698e-30	29.6332
folE	b2153	-3.38392	2.67163e-20	4.44677e-19	18.352
frr	b0172	-4.47	6.95657e-19	1.09694e-17	16.9598
ftsA	b0094	-4.02492	7.6397e-46	5.44965e-44	43.2636
ftsB	b2748	-2.78063	6.73619e-08	5.24652e-07	6.28013
ftsH	b3178	-2.72117	9.06875e-36	3.54391e-34	33.4505
ftsI	b0084	-3.35498	7.40723e-51	7.56547e-49	48.1212
ftsL	b0083	-4.06472	9.42144e-12	1.05323e-10	9.97748
ftsQ	b0093	-3.46404	2.48321e-28	6.13163e-27	26.2124
ftsW	b0089	-3.93079	2.64689e-44	1.74928e-42	41.7571
ftsY	b3464	-4.28867	2.2747e-42	1.363e-40	39.8655
ftsZ	b0095	-3.77043	4.31325e-34	1.52414e-32	31.817
fusA	b3340	-3.47087	1.44305e-59	2.40187e-57	56.6195
gapA	b1779	-3.62314	1.91072e-32	6.00475e-31	30.2215
glmS	b3729	-2.40093	1.08332e-37	4.91762e-36	35.3082
glmU	b3730	-3.56696	8.54491e-47	6.85729e-45	44.1638
glnS	b0680	-3.89368	3.8953e-56	4.86263e-54	53.3131
gltX	b2400	-4.13488	1.67735e-51	1.75302e-49	48.7562
glyQ	b3560	-3.36869	1.54591e-29	4.08666e-28	27.3886
gmk	b3648	-4.22481	2.24345e-23	4.44143e-22	21.3525
gpsA	b3608	-3.87147	8.14835e-36	3.21217e-34	33.4932
groS	b4142	-4.37689	2.39907e-13	2.93772e-12	11.532
grpE	b2614	-2.51565	2.33595e-13	2.8761e-12	11.5412
gyrA	b2231	-3.02495	3.88258e-67	9.69352e-65	64.0135
gyrB	b3699	-3.98354	9.3207e-79	4.18872e-76	75.3779
hemA	b1210	-2.82394	8.12028e-30	2.17218e-28	27.6631
hemB	b0369	-4.35003	5.52032e-35	1.98467e-33	32.7023
hemC	b3805	-3.44347	5.38677e-29	1.36769e-27	26.864
hemD	b3804	-4.27668	6.7816e-26	1.47944e-24	23.8299
hemG	b3850	-3.46171	9.07316e-17	1.29444e-15	14.8879
hemH	b0475	-3.31388	4.35509e-32	1.31354e-30	29.8816
hemL	b0154	-3.41116	4.83064e-33	1.62007e-31	30.7905
hisS	b2514	-3.42647	6.22264e-37	2.63816e-35	34.5787
holA	b0640	-3.09149	1.91586e-38	9.46141e-37	36.024
holB	b1099	-3.24861	4.88668e-20	7.96844e-19	18.0986
igaA	b3398	-3.39634	6.35371e-69	1.67962e-66	65.7748
infA	b0884	-4.79193	3.49522e-09	3.1478e-08	7.50199
infB	b3168	-3.82845	2.73198e-75	1.00634e-72	71.9973
infC	b1718	-2.22242	5.3132e-09	4.7003e-08	7.32787
ispA	b0421	-3.50016	1.33872e-30	3.76013e-29	28.4248
ispB	b3187	-3.78592	1.51898e-30	4.23994e-29	28.3726
ispD	b2747	-3.12316	1.11417e-22	2.12165e-21	20.6733
ispE	b1208	-3.77267	7.01416e-25	1.46612e-23	22.8338
ispF	b2746	-3.47252	5.32016e-16	7.37926e-15	14.132
ispG	b2515	-3.24303	7.08802e-29	1.78953e-27	26.7473
ispH	b0029	-3.93082	1.28715e-32	4.16147e-31	30.3808
ispU	b0174	-3.36611	2.0043e-25	4.28921e-24	23.3676
kdsA	b1215	-3.86465	5.67623e-25	1.1976e-23	22.9217
kdsB	b0918	-3.31655	4.80128e-20	7.8748e-19	18.1038
lepB	b2568	-3.45111	7.96187e-32	2.35399e-30	29.6282
leuS	b0642	-4.15855	3.15071e-87	2.02276e-84	83.6941
lexA	b4043	-2.94947	4.83674e-17	6.96677e-16	15.157
lgt	b2828	-2.96933	2.36029e-23	4.65227e-22	21.3323
ligA	b2411	-3.78516	1.54775e-56	2.04577e-54	53.6891
lnt	b0657	-3.06761	1.00428e-49	8.84952e-48	47.0531
lolA	b0891	-3.58654	1.91108e-16	2.68387e-15	14.5712
lolB	b1209	-3.99017	2.85915e-22	5.30951e-21	20.2749
lolC	b1116	-3.61311	9.57435e-38	4.39052e-36	35.3575
lolD	b1117	-3.16357	4.48212e-21	7.77709e-20	19.1092
lolE	b1118	-3.58713	4.35957e-35	1.57999e-33	32.8013
lptA	b3200	-2.70492	6.23384e-16	8.61996e-15	14.0645
lptD	b0054	-4.38047	1.34751e-99	1.51393e-96	95.8199
lptE	b0641	-3.36259	1.55597e-16	2.19892e-15	14.6578
lptF	b4261	-4.08155	5.86203e-45	4.05292e-43	42.3922
lptG	b4262	-3.78568	4.60635e-40	2.32595e-38	37.6334
lpxA	b0181	-3.85122	1.76058e-17	2.59411e-16	15.586
lpxB	b0182	-3.37352	1.25194e-27	3.02484e-26	25.5193
lpxC	b0096	-2.14277	4.39932e-15	5.84927e-14	13.2329
lpxD	b0179	-2.52596	2.2814e-20	3.83994e-19	18.4157
lpxH	b0524	-3.36924	1.76558e-25	3.79643e-24	23.4206
lpxK	b0915	-4.4437	1.77131e-30	4.91375e-29	28.3086
lspA	b0027	-3.212	7.00615e-13	8.46388e-12	11.0724
map	b0168	-3.60216	8.51706e-27	1.97297e-25	24.7049
metG	b2114	-2.91797	2.66618e-53	3.07226e-51	50.5125
metK	b2942	-3.4824	3.65236e-33	1.23411e-31	30.9086
mraY	b0087	-3.27826	1.15918e-26	2.64435e-25	24.5777
mrdA	b0635	-2.91826	4.40578e-57	5.99988e-55	54.2219
mrdB	b0634	-3.34573	5.33488e-33	1.77592e-31	30.7506
mreB	b3251	-3.74684	1.75369e-31	5.05199e-30	29.2965
mreC	b3250	-2.98804	3.7726e-30	1.02133e-28	27.9908
mreD	b3249	-2.75174	9.29479e-16	1.27739e-14	13.8937
msbA	b0914	-3.41032	1.86878e-50	1.78687e-48	47.7479
mukB	b0924	-3.92097	2.53494e-135	1.1392e-131	130.943
mukE	b0923	-4.36158	3.27281e-26	7.17464e-25	24.1442
mukF	b0922	-3.66453	1.96653e-42	1.19427e-40	39.9229
murA	b3189	-3.58371	1.1552e-40	5.9672e-39	38.2242
murB	b3972	-3.18209	3.19384e-37	1.38011e-35	34.8601
murC	b0091	-3.48053	3.41911e-43	2.16415e-41	40.6647
murD	b0088	-3.47586	3.11781e-38	1.47489e-36	35.8312
murE	b0085	-3.85485	1.06554e-41	5.98569e-40	39.2229
murF	b0086	-4.0992	5.73822e-43	3.58161e-41	40.4459
murG	b0090	-3.34216	1.04812e-27	2.54607e-26	25.5941
murI	b3967	-3.52673	4.07323e-23	7.92429e-22	21.101
murJ	b1069	-3.46638	2.49371e-41	1.33414e-39	38.8748
nadD	b0639	-4.01474	1.19155e-21	2.09994e-20	19.6778
nadE	b1740	-4.14776	1.31447e-35	5.09245e-34	33.2931
nadK	b2615	-3.8162	9.70241e-27	2.22462e-25	24.6527
nrdA	b2234	-3.74493	2.91109e-75	1.00634e-72	71.9973
nrdB	b2235	-3.34843	1.98549e-30	5.47409e-29	28.2617
nusA	b3169	-3.00556	1.09074e-39	5.44645e-38	37.2639
nusG	b3982	-3.12711	1.37953e-15	1.86175e-14	13.7301
obgE	b3183	-2.75872	2.70222e-26	5.98217e-25	24.2231
orn	b4162	-4.2725	5.0126e-20	8.13236e-19	18.0898
parE	b3030	-4.31367	4.06625e-71	1.14211e-68	67.9423
pgk	b2926	-3.21141	1.46308e-35	5.52526e-34	33.2576
pgsA	b1912	-3.73122	3.97964e-25	8.43608e-24	23.0739
pheS	b1714	-3.05401	2.76657e-28	6.79397e-27	26.1679
pheT	b1713	-3.27455	6.43465e-63	1.31442e-60	59.8813
plsB	b4041	-3.38436	4.07942e-74	1.22219e-71	70.9129
plsC	b3018	-4.15518	5.26722e-30	1.41742e-28	27.8485
ppa	b4226	-3.83791	9.64247e-22	1.71957e-20	19.7646
prfA	b1211	-3.59349	2.4421e-33	8.31423e-32	31.0802
prmC	b1212	-4.0494	2.94687e-32	9.009e-31	30.0453
proS	b0194	-3.59133	1.40421e-46	1.10711e-44	43.9558
prs	b1207	-3.46619	1.35698e-22	2.5623e-21	20.5914
psd	b4160	-2.2276	1.62152e-29	4.26147e-28	27.3704
pssA	b2585	-3.18894	1.60902e-36	6.57357e-35	34.1822
pth	b1204	-1.28836	1.36432e-18	2.12154e-17	16.6733
pyrG	b2780	-4.32683	1.02396e-61	2.00073e-59	58.6988
pyrH	b0171	-3.98398	8.03322e-27	1.87053e-25	24.728
ribA	b1277	-4.08533	2.39072e-20	4.00892e-19	18.397
ribC	b1662	-4.43388	1.85831e-29	4.85536e-28	27.3138
ribD	b0414	-3.58412	3.13928e-37	1.3697e-35	34.8634
ribE	b0415	-4.20252	1.41727e-16	2.00922e-15	14.697
ribF	b0025	-3.77043	3.26774e-30	8.95442e-29	28.048
rnpA	b3704	-3.01588	8.71993e-08	6.61948e-07	6.17918
rplB	b3317	-3.28879	1.78466e-24	3.66222e-23	22.4363
rplC	b3320	-4.54706	5.87893e-23	1.13879e-21	20.9436
rplD	b3319	-3.65977	1.32588e-18	2.06892e-17	16.6843
rplE	b3308	-2.70111	1.59029e-09	1.49202e-08	7.82623
rplF	b3305	-2.25157	3.08685e-10	3.11038e-09	8.50719
rplJ	b3985	-3.18601	5.85176e-10	5.74188e-09	8.24095
rplL	b3986	-2.77161	6.70719e-06	3.60551e-05	4.44303
rplM	b3231	-3.44282	1.26712e-15	1.72038e-14	13.7644
rplN	b3310	-3.26808	3.65324e-11	3.93709e-10	9.40482
rplO	b3301	-3.07334	4.57048e-07	3.098e-06	5.50892
rplP	b3313	-3.58042	6.88554e-10	6.74152e-09	8.17124
rplQ	b3294	-2.3716	2.2585e-05	0.000107518	3.96852
rplR	b3304	-3.53443	2.72785e-07	1.93971e-06	5.71226
rplS	b2606	-4.04926	3.20712e-14	4.05995e-13	12.3915
rplT	b1716	-3.56228	2.37725e-13	2.91895e-12	11.5348
rplU	b3186	-4.24349	6.25671e-09	5.50248e-08	7.25944
rplV	b3315	-4.39527	1.70713e-10	1.75156e-09	8.75657
rplW	b3318	-3.44022	5.37934e-10	5.30148e-09	8.2756
rplX	b3309	-2.98457	1.08715e-06	6.93983e-06	5.15865
rpmA	b3185	-2.83565	0.000168515	0.000624839	3.20423
rpmB	b3637	-4.12962	8.31984e-07	5.44241e-06	5.26421
rpmC	b3312	-3.6005	4.26977e-07	2.91174e-06	5.53585
rpmD	b3302	-4.06877	4.23019e-05	0.000187665	3.72662
rpmH	b3703	-3.54361	5.07415e-06	2.78428e-05	4.55529
rpoA	b3295	-2.64169	8.90879e-17	1.27503e-15	14.8945
rpoB	b3987	-3.90851	3.97127e-130	8.92344e-127	126.049
rpoC	b3988	-3.27178	1.57247e-121	2.35556e-118	117.628
rpoH	b3461	-3.94051	2.70715e-27	6.40313e-26	25.1936
rpsA	b0911	-2.99481	4.09087e-32	1.24219e-30	29.9058
rpsB	b0169	-3.80198	4.89768e-22	8.98374e-21	20.0465
rpsC	b3314	-3.50653	1.6887e-19	2.72008e-18	17.5654
rpsD	b3296	-2.57893	1.03425e-10	1.07342e-09	8.96923
rpsE	b3303	-2.88735	7.2464e-08	5.58582e-07	6.25291
rpsG	b3341	-3.579	8.59381e-15	1.1162e-13	12.9523
rpsH	b3306	-1.67645	0.00305352	0.0075815	2.12024
rpsI	b3230	-2.3854	2.07935e-06	1.25268e-05	4.90216
rpsJ	b3321	-3.87285	2.93178e-11	3.2057e-10	9.49408
rpsK	b3297	-2.68604	3.31631e-07	2.31062e-06	5.63627
rpsL	b3342	-3.63692	3.99902e-12	4.57292e-11	10.3398
rpsM	b3298	-2.51103	0.00231255	0.00595906	2.22482
rpsN	b3307	-2.09149	3.62341e-05	0.000163326	3.78694
rpsP	b2609	-3.22534	2.11709e-08	1.77504e-07	6.75079
rpsQ	b3311	-3.78398	1.45981e-09	1.37247e-08	7.8625
rpsR	b4202	-3.22451	2.31298e-05	0.000109995	3.95863
rpsS	b3316	-3.41342	1.03104e-07	7.80047e-07	6.10788
secA	b0098	-2.79369	4.39781e-63	9.41132e-61	60.0263
secE	b3981	-2.68444	1.33733e-07	9.93382e-07	6.00288
secY	b3300	-2.91546	6.65961e-22	1.2166e-20	19.9149
serS	b0893	-3.70173	1.09756e-32	3.57421e-31	30.4468
ssb	b4059	-3.717	1.29426e-20	2.19487e-19	18.6586
suhB	b2533	-2.63633	4.89383e-20	7.96844e-19	18.0986
thiL	b0417	-3.8848	1.02251e-31	3.00338e-30	29.5224
thrS	b1719	-4.0261	2.09329e-63	4.70363e-61	60.3276
tilS	b0188	-2.22587	4.53985e-22	8.36152e-21	20.0777
tmk	b1098	-3.75662	4.43717e-22	8.20602e-21	20.0859
topA	b1274	-2.50217	1.62727e-51	1.74118e-49	48.7592
trmD	b2607	-3.14933	6.32131e-17	9.07603e-16	15.0421
trpS	b3384	-3.47668	3.26152e-29	8.47242e-28	27.072
tsaB	b1807	-3.43981	1.23776e-24	2.5516e-23	22.5932
tsaC	b3282	-3.53879	2.93951e-24	5.97744e-23	22.2235
tsaD	b3064	-3.39156	2.81758e-32	8.67276e-31	30.0618
tsaE	b4168	-4.06	6.78204e-19	1.07319e-17	16.9693
tsf	b0170	-3.47441	1.46171e-18	2.26515e-17	16.6449
tyrS	b1637	-3.52751	5.56659e-42	3.24887e-40	39.4883
ubiA	b4040	-3.5927	1.37358e-32	4.40918e-31	30.3556
valS	b4258	-4.22722	5.80329e-92	4.34666e-89	88.3618
waaA	b3633	-4.25129	1.92145e-46	1.46356e-44	43.8346
yidC	b3705	-4.582	5.25583e-61	9.84155e-59	58.0069
yihA	b3865	-2.7203	1.65935e-20	2.80342e-19	18.5523
yqgF	b2949	-3.04818	4.93799e-10	4.89875e-09	8.30991
zipA	b2412	-3.53371	2.42119e-28	6.01151e-27	26.221

## Sheet: Table 5
Supplementary Table 5. Tn-seq analysis comparing OFF to ON of all 354 genes previously classified as essential by TraDIS analysis (Goodall, 2018). Data is derived from source data in Supplementary Table 3 and is related to Extended Data Fig. 4a.
Gene	Locus_tag	Log2FoldChange	P-value	Adjusted P-value	MinusLog10(Adjusted P-value)
rpsT	b0023	-5.19582	5.03519e-11	5.33683e-10	9.27272
ribF	b0025	-3.77043	3.26774e-30	8.95442e-29	28.048
ileS	b0026	-3.85562	1.9573e-84	1.09952e-81	80.9588
lspA	b0027	-3.212	7.00615e-13	8.46388e-12	11.0724
ispH	b0029	-3.93082	1.28715e-32	4.16147e-31	30.3808
dapB	b0031	-3.87382	3.75015e-17	5.43651e-16	15.2647
folA	b0048	-2.48082	2.45997e-11	2.69637e-10	9.56922
lptD	b0054	-4.38047	1.34751e-99	1.51393e-96	95.8199
ftsL	b0083	-4.06472	9.42144e-12	1.05323e-10	9.97748
ftsI	b0084	-3.35498	7.40723e-51	7.56547e-49	48.1212
murE	b0085	-3.85485	1.06554e-41	5.98569e-40	39.2229
murF	b0086	-4.0992	5.73822e-43	3.58161e-41	40.4459
mraY	b0087	-3.27826	1.15918e-26	2.64435e-25	24.5777
murD	b0088	-3.47586	3.11781e-38	1.47489e-36	35.8312
ftsW	b0089	-3.93079	2.64689e-44	1.74928e-42	41.7571
murG	b0090	-3.34216	1.04812e-27	2.54607e-26	25.5941
murC	b0091	-3.48053	3.41911e-43	2.16415e-41	40.6647
ftsQ	b0093	-3.46404	2.48321e-28	6.13163e-27	26.2124
ftsA	b0094	-4.02492	7.6397e-46	5.44965e-44	43.2636
ftsZ	b0095	-3.77043	4.31325e-34	1.52414e-32	31.817
lpxC	b0096	-2.14277	4.39932e-15	5.84927e-14	13.2329
secA	b0098	-2.79369	4.39781e-63	9.41132e-61	60.0263
coaE	b0103	-2.09149	7.41756e-21	1.27231e-19	18.8954
aceF	b0115	-2.82845	1.36284e-35	5.2347e-34	33.2811
lpd	b0116	-2.4586	2.26138e-22	4.21687e-21	20.375
can	b0126	-3.88807	7.11594e-22	1.2843e-20	19.8913
hemL	b0154	-3.41116	4.83064e-33	1.62007e-31	30.7905
erpA	b0156	-2.3716	7.32595e-09	6.38039e-08	7.19515
dapD	b0166	-3.04911	7.10703e-26	1.54295e-24	23.8116
map	b0168	-3.60216	8.51706e-27	1.97297e-25	24.7049
rpsB	b0169	-3.80198	4.89768e-22	8.98374e-21	20.0465
tsf	b0170	-3.47441	1.46171e-18	2.26515e-17	16.6449
pyrH	b0171	-3.98398	8.03322e-27	1.87053e-25	24.728
frr	b0172	-4.47	6.95657e-19	1.09694e-17	16.9598
dxr	b0173	-3.43998	1.12849e-41	6.26105e-40	39.2034
ispU	b0174	-3.36611	2.0043e-25	4.28921e-24	23.3676
cdsA	b0175	-3.77546	1.8814e-26	4.18566e-25	24.3782
bamA	b0177	-3.61194	1.97768e-63	4.67774e-61	60.33
lpxD	b0179	-2.52596	2.2814e-20	3.83994e-19	18.4157
fabZ	b0180	-4.4098	1.62511e-17	2.41031e-16	15.6179
lpxA	b0181	-3.85122	1.76058e-17	2.59411e-16	15.586
lpxB	b0182	-3.37352	1.25194e-27	3.02484e-26	25.5193
dnaE	b0184	-3.62909	1.46007e-94	1.31231e-91	90.882
accA	b0185	-3.30743	1.61795e-26	3.61745e-25	24.4416
tilS	b0188	-2.22587	4.53985e-22	8.36152e-21	20.0777
proS	b0194	-3.59133	1.40421e-46	1.10711e-44	43.9558
hemB	b0369	-4.35003	5.52032e-35	1.98467e-33	32.7023
ribD	b0414	-3.58412	3.13928e-37	1.3697e-35	34.8634
ribE	b0415	-4.20252	1.41727e-16	2.00922e-15	14.697
nusB	b0416	-3.12858	6.3176e-13	7.67333e-12	11.115
thiL	b0417	-3.8848	1.02251e-31	3.00338e-30	29.5224
dxs	b0420	-3.611	8.09144e-56	9.82782e-54	53.0075
ispA	b0421	-3.50016	1.33872e-30	3.76013e-29	28.4248
dnaX	b0470	-3.14315	7.14774e-42	4.06607e-40	39.3908
adk	b0474	-3.75222	6.33336e-21	1.0905e-19	18.9624
hemH	b0475	-3.31388	4.35509e-32	1.31354e-30	29.8816
lpxH	b0524	-3.36924	1.76558e-25	3.79643e-24	23.4206
cysS	b0526	-4.50957	9.69066e-51	9.46735e-49	48.0238
folD	b0529	-2.49491	7.81872e-32	2.32698e-30	29.6332
lipA	b0628	-3.96048	6.03789e-33	1.9806e-31	30.7032
mrdB	b0634	-3.34573	5.33488e-33	1.77592e-31	30.7506
mrdA	b0635	-2.91826	4.40578e-57	5.99988e-55	54.2219
nadD	b0639	-4.01474	1.19155e-21	2.09994e-20	19.6778
holA	b0640	-3.09149	1.91586e-38	9.46141e-37	36.024
lptE	b0641	-3.36259	1.55597e-16	2.19892e-15	14.6578
leuS	b0642	-4.15855	3.15071e-87	2.02276e-84	83.6941
lnt	b0657	-3.06761	1.00428e-49	8.84952e-48	47.0531
ybeY	b0659	-2.30179	6.21723e-14	7.76117e-13	12.1101
glnS	b0680	-3.89368	3.8953e-56	4.86263e-54	53.3131
fldA	b0684	-3.50567	3.19667e-17	4.64914e-16	15.3326
sucA	b0726	-1.99873	1.24716e-41	6.83502e-40	39.1653
sucB	b0727	-2.07225	1.17909e-18	1.84628e-17	16.7337
cydA	b0733	-4.12412	1.06002e-57	1.58791e-55	54.7992
cydB	b0734	-3.59752	3.6857e-36	1.49221e-34	33.8262
infA	b0884	-4.79193	3.49522e-09	3.1478e-08	7.50199
cydC	b0886	-3.06041	9.13943e-51	9.12725e-49	48.0397
cydD	b0887	-3.64032	4.77031e-59	7.65635e-57	56.116
lolA	b0891	-3.58654	1.91108e-16	2.68387e-15	14.5712
serS	b0893	-3.70173	1.09756e-32	3.57421e-31	30.4468
rpsA	b0911	-2.99481	4.09087e-32	1.24219e-30	29.9058
msbA	b0914	-3.41032	1.86878e-50	1.78687e-48	47.7479
lpxK	b0915	-4.4437	1.77131e-30	4.91375e-29	28.3086
ycaR	b0917	-2.24677	0.000957633	0.00280914	2.55143
kdsB	b0918	-3.31655	4.80128e-20	7.8748e-19	18.1038
mukF	b0922	-3.66453	1.96653e-42	1.19427e-40	39.9229
mukE	b0923	-4.36158	3.27281e-26	7.17464e-25	24.1442
mukB	b0924	-3.92097	2.53494e-135	1.1392e-131	130.943
asnS	b0930	-4.19399	6.4766e-37	2.72017e-35	34.5654
fabA	b0954	-2.63816	1.11004e-15	1.51627e-14	13.8192
tusE	b0969	-2.2269	4.19079e-07	2.87095e-06	5.54197
lpxL	b1054	-3.56954	4.34111e-34	1.52414e-32	31.817
murJ	b1069	-3.46638	2.49371e-41	1.33414e-39	38.8748
rpmF	b1089	-1.91252	0.00717623	0.0156099	1.8066
fabH	b1091	-3.59845	1.36341e-29	3.62554e-28	27.4406
fabD	b1092	-2.43318	2.44171e-24	4.98775e-23	22.3021
fabG	b1093	-3.07469	4.23697e-17	6.12249e-16	15.2131
acpP	b1094	-2.22077	4.71377e-05	0.000206282	3.68554
tmk	b1098	-3.75662	4.43717e-22	8.20602e-21	20.0859
holB	b1099	-3.24861	4.88668e-20	7.96844e-19	18.0986
lolC	b1116	-3.61311	9.57435e-38	4.39052e-36	35.3575
lolD	b1117	-3.16357	4.48212e-21	7.77709e-20	19.1092
lolE	b1118	-3.58713	4.35957e-35	1.57999e-33	32.8013
purB	b1131	-2.88346	3.99928e-35	1.4612e-33	32.8353
mnmA	b1133	-2.94383	3.40779e-30	9.28159e-29	28.0324
ymfE	b1138	0.202261	0.482476	0.585539	0.232445
ymfK	b1145	-4.47078	8.02911e-18	1.21446e-16	15.9156
iraM	b1160	0.163226	0.797438	0.861807	0.06459
pth	b1204	-1.28836	1.36432e-18	2.12154e-17	16.6733
prs	b1207	-3.46619	1.35698e-22	2.5623e-21	20.5914
ispE	b1208	-3.77267	7.01416e-25	1.46612e-23	22.8338
lolB	b1209	-3.99017	2.85915e-22	5.30951e-21	20.2749
hemA	b1210	-2.82394	8.12028e-30	2.17218e-28	27.6631
prfA	b1211	-3.59349	2.4421e-33	8.31423e-32	31.0802
prmC	b1212	-4.0494	2.94687e-32	9.009e-31	30.0453
kdsA	b1215	-3.86465	5.67623e-25	1.1976e-23	22.9217
tonB	b1252	-1.09149	1.0482e-08	9.00691e-08	7.04542
trpL	b1265	-2.26141	0.0663335	0.105188	0.978034
topA	b1274	-2.50217	1.62727e-51	1.74118e-49	48.7592
ribA	b1277	-4.08533	2.39072e-20	4.00892e-19	18.397
lapA	b1279	-1.47113	2.05925e-06	1.24386e-05	4.90523
fabI	b1288	-3.40114	3.91139e-24	7.88241e-23	22.1033
racR	b1356	-4.55618	3.263e-24	6.60538e-23	22.1801
ydaS	b1357	0.133059	0.698613	0.779629	0.108112
yncH	b1455	-0.0592116	0.807224	0.869109	0.0609256
ydcD	b1457	0.300906	0.488294	0.591161	0.228294
yddL	b1472	0.240309	0.439719	0.541249	0.266603
safA	b1500	0.15586	0.973103	0.983388	0.00727516
hipB	b1508	-4.19769	4.05368e-08	3.29426e-07	6.48224
ydfO	b1549	0.0476652	0.221065	0.301324	0.520967
relB	b1564	-3.06845	1.10542e-08	9.48044e-08	7.02317
dicA	b1570	-4.50653	1.37859e-14	1.76005e-13	12.7545
tyrS	b1637	-3.52751	5.56659e-42	3.24887e-40	39.4883
pdxH	b1638	-2.85048	1.99893e-17	2.93569e-16	15.5323
ydhL	b1648	0.228732	0.00984602	0.0205422	1.68735
rnt	b1652	-3.10644	8.06212e-21	1.37761e-19	18.8609
ribC	b1662	-4.43388	1.85831e-29	4.85536e-28	27.3138
ihfA	b1712	-0.0854893	0.00457527	0.0105877	1.9752
pheT	b1713	-3.27455	6.43465e-63	1.31442e-60	59.8813
pheS	b1714	-3.05401	2.76657e-28	6.79397e-27	26.1679
pheM	b1715	0	1	1	0
rplT	b1716	-3.56228	2.37725e-13	2.91895e-12	11.5348
rpmI	b1717	-2.33611	0.000144713	0.00055207	3.25801
infC	b1718	-2.22242	5.3132e-09	4.7003e-08	7.32787
thrS	b1719	-4.0261	2.09329e-63	4.70363e-61	60.3276
nadE	b1740	-4.14776	1.31447e-35	5.09245e-34	33.2931
gapA	b1779	-3.62314	1.91072e-32	6.00475e-31	30.2215
tsaB	b1807	-3.43981	1.23776e-24	2.5516e-23	22.5932
aspS	b1866	-3.73924	2.05176e-60	3.68824e-58	57.4332
argS	b1876	-3.76645	1.43404e-57	2.07889e-55	54.6822
pgsA	b1912	-3.73122	3.97964e-25	8.43608e-24	23.0739
dcd	b2065	-1.46778	4.6459e-10	4.62942e-09	8.33447
metG	b2114	-2.91797	2.66618e-53	3.07226e-51	50.5125
folE	b2153	-3.38392	2.67163e-20	4.44677e-19	18.352
rplY	b2185	-3.19257	4.82296e-08	3.85665e-07	6.41379
gyrA	b2231	-3.02495	3.88258e-67	9.69352e-65	64.0135
ubiG	b2232	-2.40837	5.6629e-27	1.33241e-25	24.8754
nrdA	b2234	-3.74493	2.91109e-75	1.00634e-72	71.9973
nrdB	b2235	-3.34843	1.98549e-30	5.47409e-29	28.2617
ubiX	b2311	-2.42602	4.80405e-12	5.47954e-11	10.2613
folC	b2315	-3.35284	5.90542e-33	1.95139e-31	30.7097
accD	b2316	-3.24091	7.37029e-23	1.42155e-21	20.8472
fabB	b2323	-2.86064	2.84447e-26	6.2662e-25	24.203
gltX	b2400	-4.13488	1.67735e-51	1.75302e-49	48.7562
ligA	b2411	-3.78516	1.54775e-56	2.04577e-54	53.6891
zipA	b2412	-3.53371	2.42119e-28	6.01151e-27	26.221
ptsI	b2416	-3.03876	4.04132e-36	1.62158e-34	33.7901
yffS	b2450	-1.20338	3.46219e-06	1.98331e-05	4.70261
dapE	b2472	-4.00026	3.79551e-48	3.21831e-46	45.4924
dapA	b2478	-3.60426	1.69886e-32	5.41466e-31	30.2664
hda	b2496	-3.20259	3.88178e-23	7.58466e-22	21.1201
guaA	b2507	-3.59328	1.42272e-49	1.22956e-47	46.9103
der	b2511	-4.07638	1.32894e-44	8.91383e-43	42.0499
hisS	b2514	-3.42647	6.22264e-37	2.63816e-35	34.5787
ispG	b2515	-3.24303	7.08802e-29	1.78953e-27	26.7473
fdx	b2525	-2.1019	4.06933e-06	2.29168e-05	4.63985
hscA	b2526	-2.4207	2.52208e-32	7.8167e-31	30.107
iscU	b2529	-1.93279	3.19148e-08	2.63165e-07	6.57977
iscS	b2530	-3.2908	2.00586e-32	6.25995e-31	30.2034
suhB	b2533	-2.63633	4.89383e-20	7.96844e-19	18.0986
glyA	b2551	-3.55409	3.17054e-43	2.03549e-41	40.6913
tadA	b2559	-2.63463	7.95008e-12	8.93191e-11	10.0491
acpS	b2563	-5.18705	2.08588e-18	3.22129e-17	16.492
era	b2566	-2.77563	3.67563e-23	7.21322e-22	21.1419
lepB	b2568	-3.45111	7.96187e-32	2.35399e-30	29.6282
rpoE	b2573	-4.79193	1.65241e-21	2.88947e-20	19.5392
pssA	b2585	-3.18894	1.60902e-36	6.57357e-35	34.1822
rluD	b2594	-3.02468	1.74925e-35	6.55095e-34	33.1837
bamD	b2595	-3.8191	6.09684e-31	1.73413e-29	28.7609
rplS	b2606	-4.04926	3.20712e-14	4.05995e-13	12.3915
trmD	b2607	-3.14933	6.32131e-17	9.07603e-16	15.0421
rimM	b2608	-2.73639	3.4045e-12	3.93312e-11	10.4053
rpsP	b2609	-3.22534	2.11709e-08	1.77504e-07	6.75079
ffh	b2610	-3.62152	1.03162e-40	5.39083e-39	38.2683
grpE	b2614	-2.51565	2.33595e-13	2.8761e-12	11.5412
nadK	b2615	-3.8162	9.70241e-27	2.22462e-25	24.6527
csrA	b2696	-3.444	3.09022e-07	2.17331e-06	5.66288
alaS	b2697	-3.63065	4.79758e-75	1.54002e-72	71.8125
ispF	b2746	-3.47252	5.32016e-16	7.37926e-15	14.132
ispD	b2747	-3.12316	1.11417e-22	2.12165e-21	20.6733
ftsB	b2748	-2.78063	6.73619e-08	5.24652e-07	6.28013
eno	b2779	-3.00995	8.27882e-44	5.39203e-42	41.2682
pyrG	b2780	-4.32683	1.02396e-61	2.00073e-59	58.6988
thyA	b2827	-4.28263	1.20586e-26	2.73693e-25	24.5627
lgt	b2828	-2.96933	2.36029e-23	4.65227e-22	21.3323
ygeG	b2851	0.121976	0.115031	0.170442	0.768423
lysS	b2890	-1.85189	3.47331e-29	8.97073e-28	27.0472
prfB	b2891	-3.36345	1.03789e-36	4.31879e-35	34.3646
ygfZ	b2898	-2.80481	7.81163e-27	1.82841e-25	24.7379
ubiH	b2907	-2.85312	6.36609e-32	1.90728e-30	29.7196
fbaA	b2925	-3.9763	1.30388e-37	5.85961e-36	35.2321
pgk	b2926	-3.21141	1.46308e-35	5.52526e-34	33.2576
tktA	b2935	-2.27673	2.02028e-41	1.09387e-39	38.961
metK	b2942	-3.4824	3.65236e-33	1.23411e-31	30.9086
yqgF	b2949	-3.04818	4.93799e-10	4.89875e-09	8.30991
plsC	b3018	-4.15518	5.26722e-30	1.41742e-28	27.8485
parC	b3019	-3.64302	5.33471e-76	2.17947e-73	72.6616
parE	b3030	-4.31367	4.06625e-71	1.14211e-68	67.9423
cca	b3056	-2.46266	6.3707e-36	2.53362e-34	33.5963
folB	b3058	-2.13127	8.17216e-09	7.07624e-08	7.1502
tsaD	b3064	-3.39156	2.81758e-32	8.67276e-31	30.0618
rpsU	b3065	-3.60245	8.53076e-06	4.47881e-05	4.34884
dnaG	b3066	-3.84542	1.9482e-50	1.824e-48	47.739
rpoD	b3067	-3.43072	2.09981e-46	1.54698e-44	43.8105
higA	b3082	-2.46197	4.57693e-14	5.76155e-13	12.2395
rpsO	b3165	-3.18835	2.42726e-06	1.44287e-05	4.84077
rbfA	b3167	-2.39504	3.03154e-12	3.52035e-11	10.4534
infB	b3168	-3.82845	2.73198e-75	1.00634e-72	71.9973
nusA	b3169	-3.00556	1.09074e-39	5.44645e-38	37.2639
glmM	b3176	-3.40178	2.25854e-45	1.58592e-43	42.7997
folP	b3177	-1.45406	3.60477e-12	4.14318e-11	10.3827
ftsH	b3178	-2.72117	9.06875e-36	3.54391e-34	33.4505
obgE	b3183	-2.75872	2.70222e-26	5.98217e-25	24.2231
rpmA	b3185	-2.83565	0.000168515	0.000624839	3.20423
rplU	b3186	-4.24349	6.25671e-09	5.50248e-08	7.25944
ispB	b3187	-3.78592	1.51898e-30	4.23994e-29	28.3726
murA	b3189	-3.58371	1.1552e-40	5.9672e-39	38.2242
lptA	b3200	-2.70492	6.23384e-16	8.61996e-15	14.0645
lptB	b3201	-3.91665	1.47506e-26	3.33111e-25	24.4774
rpsI	b3230	-2.3854	2.07935e-06	1.25268e-05	4.90216
rplM	b3231	-3.44282	1.26712e-15	1.72038e-14	13.7644
mreD	b3249	-2.75174	9.29479e-16	1.27739e-14	13.8937
mreC	b3250	-2.98804	3.7726e-30	1.02133e-28	27.9908
mreB	b3251	-3.74684	1.75369e-31	5.05199e-30	29.2965
accB	b3255	-3.82281	8.14379e-15	1.06082e-13	12.9744
accC	b3256	-3.53995	2.04795e-38	9.95154e-37	36.0021
tsaC	b3282	-3.53879	2.93951e-24	5.97744e-23	22.2235
def	b3287	-3.92208	2.10591e-17	3.08272e-16	15.5111
fmt	b3288	-3.44982	4.08971e-29	1.05024e-27	26.9787
rplQ	b3294	-2.3716	2.2585e-05	0.000107518	3.96852
rpoA	b3295	-2.64169	8.90879e-17	1.27503e-15	14.8945
rpsD	b3296	-2.57893	1.03425e-10	1.07342e-09	8.96923
rpsK	b3297	-2.68604	3.31631e-07	2.31062e-06	5.63627
rpsM	b3298	-2.51103	0.00231255	0.00595906	2.22482
secY	b3300	-2.91546	6.65961e-22	1.2166e-20	19.9149
rplO	b3301	-3.07334	4.57048e-07	3.098e-06	5.50892
rpmD	b3302	-4.06877	4.23019e-05	0.000187665	3.72662
rpsE	b3303	-2.88735	7.2464e-08	5.58582e-07	6.25291
rplR	b3304	-3.53443	2.72785e-07	1.93971e-06	5.71226
rplF	b3305	-2.25157	3.08685e-10	3.11038e-09	8.50719
rpsH	b3306	-1.67645	0.00305352	0.0075815	2.12024
rpsN	b3307	-2.09149	3.62341e-05	0.000163326	3.78694
rplE	b3308	-2.70111	1.59029e-09	1.49202e-08	7.82623
rplX	b3309	-2.98457	1.08715e-06	6.93983e-06	5.15865
rplN	b3310	-3.26808	3.65324e-11	3.93709e-10	9.40482
rpsQ	b3311	-3.78398	1.45981e-09	1.37247e-08	7.8625
rpmC	b3312	-3.6005	4.26977e-07	2.91174e-06	5.53585
rplP	b3313	-3.58042	6.88554e-10	6.74152e-09	8.17124
rpsC	b3314	-3.50653	1.6887e-19	2.72008e-18	17.5654
rplV	b3315	-4.39527	1.70713e-10	1.75156e-09	8.75657
rpsS	b3316	-3.41342	1.03104e-07	7.80047e-07	6.10788
rplB	b3317	-3.28879	1.78466e-24	3.66222e-23	22.4363
rplW	b3318	-3.44022	5.37934e-10	5.30148e-09	8.2756
rplD	b3319	-3.65977	1.32588e-18	2.06892e-17	16.6843
rplC	b3320	-4.54706	5.87893e-23	1.13879e-21	20.9436
rpsJ	b3321	-3.87285	2.93178e-11	3.2057e-10	9.49408
fusA	b3340	-3.47087	1.44305e-59	2.40187e-57	56.6195
rpsG	b3341	-3.579	8.59381e-15	1.1162e-13	12.9523
rpsL	b3342	-3.63692	3.99902e-12	4.57292e-11	10.3398
trpS	b3384	-3.47668	3.26152e-29	8.47242e-28	27.072
rpe	b3386	-1.36752	9.17342e-11	9.58729e-10	9.0183
igaA	b3398	-3.39634	6.35371e-69	1.67962e-66	65.7748
asd	b3433	-3.43989	3.02131e-46	2.18996e-44	43.6596
rpoH	b3461	-3.94051	2.70715e-27	6.40313e-26	25.1936
ftsY	b3464	-4.28867	2.2747e-42	1.363e-40	39.8655
glyS	b3559	-3.48762	2.29603e-57	3.22449e-55	54.4915
glyQ	b3560	-3.36869	1.54591e-29	4.08666e-28	27.3886
gpsA	b3608	-3.87147	8.14835e-36	3.21217e-34	33.4932
waaA	b3633	-4.25129	1.92145e-46	1.46356e-44	43.8346
coaD	b3634	-3.96066	3.18211e-16	4.44112e-15	14.3525
rpmB	b3637	-4.12962	8.31984e-07	5.44241e-06	5.26421
dfp	b3639	-4.50807	1.63592e-46	1.26755e-44	43.897
dut	b3640	-4.46072	1.12204e-21	1.98522e-20	19.7022
gmk	b3648	-4.22481	2.24345e-23	4.44143e-22	21.3525
gyrB	b3699	-3.98354	9.3207e-79	4.18872e-76	75.3779
dnaN	b3701	-4.22114	2.79186e-38	1.33475e-36	35.8746
dnaA	b3702	-5.13928	1.99609e-46	1.49507e-44	43.8253
rpmH	b3703	-3.54361	5.07415e-06	2.78428e-05	4.55529
rnpA	b3704	-3.01588	8.71993e-08	6.61948e-07	6.17918
yidC	b3705	-4.582	5.25583e-61	9.84155e-59	58.0069
glmS	b3729	-2.40093	1.08332e-37	4.91762e-36	35.3082
glmU	b3730	-3.56696	8.54491e-47	6.85729e-45	44.1638
rho	b3783	-4.18375	2.1342e-54	2.52397e-52	51.5979
wzyE	b3793	-2.70808	1.07331e-36	4.42519e-35	34.3541
hemD	b3804	-4.27668	6.7816e-26	1.47944e-24	23.8299
hemC	b3805	-3.44347	5.38677e-29	1.36769e-27	26.864
dapF	b3809	-2.98291	6.84852e-22	1.24102e-20	19.9062
ubiE	b3833	-3.09369	3.52468e-21	6.1395e-20	19.2119
ubiB	b3835	-3.92487	9.73804e-50	8.75255e-48	47.0579
ubiD	b3843	-2.75568	1.64346e-37	7.31259e-36	35.1359
hemG	b3850	-3.46171	9.07316e-17	1.29444e-15	14.8879
yihA	b3865	-2.7203	1.65935e-20	2.80342e-19	18.5523
murI	b3967	-3.52673	4.07323e-23	7.92429e-22	21.101
murB	b3972	-3.18209	3.19384e-37	1.38011e-35	34.8601
birA	b3973	-3.54264	1.87474e-35	6.96288e-34	33.1572
coaA	b3974	-4.52421	7.08245e-47	5.78701e-45	44.2375
secE	b3981	-2.68444	1.33733e-07	9.93382e-07	6.00288
nusG	b3982	-3.12711	1.37953e-15	1.86175e-14	13.7301
rplK	b3983	-2.99546	2.73191e-09	2.47524e-08	7.60638
rplA	b3984	-3.23913	6.02462e-15	7.89348e-14	13.1027
rplJ	b3985	-3.18601	5.85176e-10	5.74188e-09	8.24095
rplL	b3986	-2.77161	6.70719e-06	3.60551e-05	4.44303
rpoB	b3987	-3.90851	3.97127e-130	8.92344e-127	126.049
rpoC	b3988	-3.27178	1.57247e-121	2.35556e-118	117.628
hemE	b3997	-2.94393	9.33059e-27	2.15034e-25	24.6675
ubiA	b4040	-3.5927	1.37358e-32	4.40918e-31	30.3556
plsB	b4041	-3.38436	4.07942e-74	1.22219e-71	70.9129
lexA	b4043	-2.94947	4.83674e-17	6.96677e-16	15.157
dnaB	b4052	-3.81596	2.0594e-38	9.95154e-37	36.0021
ssb	b4059	-3.717	1.29426e-20	2.19487e-19	18.6586
groS	b4142	-4.37689	2.39907e-13	2.93772e-12	11.532
groL	b4143	-3.86693	4.69742e-53	5.14883e-51	50.2883
psd	b4160	-2.2276	1.62152e-29	4.26147e-28	27.3704
rsgA	b4161	-3.05951	6.59485e-34	2.27979e-32	31.6421
orn	b4162	-4.2725	5.0126e-20	8.13236e-19	18.0898
tsaE	b4168	-4.06	6.78204e-19	1.07319e-17	16.9693
rpsF	b4200	-4.00222	3.68892e-13	4.5049e-12	11.3463
priB	b4201	-3.41342	1.32757e-10	1.36837e-09	8.8638
rpsR	b4202	-3.22451	2.31298e-05	0.000109995	3.95863
ppa	b4226	-3.83791	9.64247e-22	1.71957e-20	19.7646
valS	b4258	-4.22722	5.80329e-92	4.34666e-89	88.3618
lptF	b4261	-4.08155	5.86203e-45	4.05292e-43	42.3922
lptG	b4262	-3.78568	4.60635e-40	2.32595e-38	37.6334
dnaC	b4361	-3.25388	2.98152e-18	4.58869e-17	16.3383
dnaT	b4362	-2.97323	1.00237e-17	1.50155e-16	15.8235
holD	b4372	-1.4331	3.95169e-06	2.23102e-05	4.6515
cydX	b4515	-1.67645	0.0252964	0.0456555	1.34051
ydaE	b4526	0.257883	0.285454	0.375536	0.425348
ykfM	b4586	0.354846	0.216072	0.295684	0.529172
yjbS	b4621	0.268617	0.268042	0.355334	0.449364
ymiB	b4672	-0.991952	0.255266	0.341927	0.466067
ynbG	b4674	0.841398	0.331864	0.427711	0.368849
yobI	b4677	0.645478	0.943762	0.9659	0.0150679
yqcG	b4682	0.137331	0.115018	0.170442	0.768423
yqeL	b4683	0.151605	0.943438	0.965845	0.0150924

## Sheet: Table 6
Supplementary Table 6. Gene length, GC content, and log2 fold-change of genes identified as having a fitness defect by InducTn-seq only, "essential" by TraDIS only, or identified by both screens (log2 fold-change is derived from source data in Supplementary Table 3). Source data for Extended Data Fig. 4b-d.
Identified by InducTn-seq only				Identified by TraDIS only			Identified by both
Gene	Length (bp)	GC Content (%)	Log2FoldChange	Gene	Length (bp)	GC Content (%)	Gene	Length (bp)	GC Content (%)	Log2FoldChange
rnc	681	50.6608	-3.29259	yobI	66	19.697	gyrB	2415	54.9896	-3.98354
holC	444	54.0541	-2.1796	pheM	45	35.5556	glyA	1254	53.3493	-3.55409
pitA	1500	54.0667	-1.10298	ydaS	297	43.4343	fldA	531	48.9642	-3.50567
yieE	750	52.2667	-1.31772	ydfO	411	31.6302	nusA	1488	52.7554	-3.00556
waaG	1125	44.8	-1.45363	ydcD	483	27.3292	ffh	1362	54.185	-3.62152
secM	513	53.9961	-2.16638	ydhL	240	51.6667	lpxH	723	54.4952	-3.36924
gmhB	576	50.1736	-2.23874	cydX	114	51.7544	rpsA	1674	51.1947	-2.99481
hflD	642	57.1651	-1.15455	trpL	45	44.4444	ribE	471	52.2293	-4.20252
rseD	156	44.2308	-3.67645	rpmF	174	54.023	lepB	975	52	-3.45111
yceQ	321	44.5483	-1.68479	ymiB	105	30.4762	racR	477	41.9287	-4.55618
serT	88	60.2273	-3.36451	ygeG	492	32.7236	mraY	1083	53.3703	-3.27826
yhbY	294	48.6395	-1.33124	iraM	324	33.9506	dnaX	1932	57.6605	-3.14315
metJ	318	51.8868	-1.3404	ydaE	171	36.8421	proS	1719	54.5084	-3.59133
yejL	228	50.4386	-1.97635	yjbS	204	28.4314	rpsT	264	46.5909	-5.19582
degS	1068	52.7154	-3.04429	ihfA	300	50	erpA	345	50.7246	-2.3716
clpX	1275	51.5294	-1.42638	yqeL	81	25.9259	cydD	1767	53.6503	-3.64032
aceE	2664	53.0405	-2.44336	yncH	213	31.4554	glyQ	912	56.1404	-3.36869
rep	2022	53.4619	-1.44031	safA	198	37.3737	ftsQ	831	53.3093	-3.46404
nfrB	2238	52.5022	-1.27619	ykfM	480	30.625	ycaR	183	48.0874	-2.24677
ispZ	61	39.3443	-5.94947	ynbG	66	13.6364	rpsR	228	52.6316	-3.22451
epmA	978	52.6585	-1.01213	ymfE	705	30.922	prfB	1099	53.5032	-3.36345
ubiJ	606	55.7756	-2.25606	yddL	291	41.9244	mukE	705	51.6312	-4.36158
ffs	114	64.0351	-3.29312	yqcG	141	24.1135	dapA	879	51.7634	-3.60426
rpiA	660	51.8182	-2.04629				pheS	984	53.8618	-3.05401
rseP	1353	50.9239	-3.69205				prs	948	52.5316	-3.46619
rpmG	168	40.4762	-4.71298				lolA	612	50.9804	-3.58654
ydcR	1407	51.3859	-1.00886				grpE	594	50.3367	-2.51565
yheO	723	47.3029	-1.42899				leuS	2583	53.3488	-4.15855
bamB	1179	53.2655	-1.22617				rplU	312	48.3974	-4.24349
ftsX	1059	53.0689	-2.32091				serS	1293	52.6682	-3.70173
dnaK	1917	51.1215	-2.98796				accC	1350	53.4074	-3.53995
ruvB	1011	52.7201	-1.73158				pheT	2388	54.3551	-3.27455
guaB	1467	54.6694	-3.09242				lpxD	1026	52.8265	-2.52596
hldE	1434	55.7183	-2.04019				tsaD	1014	57.6923	-3.39156
tolC	1482	51.3495	-1.05319				folB	369	50.9485	-2.13127
hflK	1260	56.1905	-1.47858				lgt	876	52.8539	-2.96933
ychF	1092	51.0073	-1.66681				pyrH	726	52.7548	-3.98398
rne	3186	55.6497	-1.79005				pth	585	49.7436	-1.28836
yidD	258	54.6512	-2.72529				rho	1260	50.3175	-4.18375
tpiA	768	52.6042	-1.5501				rpsQ	255	47.451	-3.78398
mdtL	1176	53.0612	-1.44705				lnt	1539	55.6855	-3.06761
mnmG	1890	54.3915	-1.64271				groL	1647	52.884	-3.86693
nuoM	1530	54.7059	-1.17195				rplF	534	52.0599	-2.25157
lepA	1800	53.7222	-1.98713				tonB	720	54.4444	-1.09149
icd	1251	50.1998	-2.44057				coaA	951	44.0589	-4.52421
atpC	420	55.2381	-2.97063				murI	858	51.5152	-3.52673
atpA	1542	53.3722	-2.82907				secE	384	54.9479	-2.68444
yidZ	960	52.1875	-1.47329				ispE	852	53.4038	-3.77267
pdhR	765	55.817	-1.1644				thrS	1929	49.5594	-4.0261
ftsK	3990	54.01	-1.96094				hipB	267	44.5693	-4.19769
mtn	699	52.3605	-2.68678				glyS	2070	55.4106	-3.48762
tolB	1293	53.1323	-1.51136				parC	2259	54.6702	-3.64302
fepG	993	58.2075	-1.05045				prmC	834	55.1559	-4.0494
rfaD	933	50.911	-2.33095				dfp	1221	53.6446	-4.50807
glnU	75	57.3333	-6				ptsI	1728	49.6528	-3.03876
pstB	774	52.3256	-2.95507				hemC	942	56.1571	-3.44347
atpI	381	52.231	-1.88025				hisS	1275	54.7451	-3.42647
kdsC	567	52.5573	-2.32269				groS	294	48.6395	-4.37689
argD	1221	54.5455	-1.17302				mnmA	1107	53.7489	-2.94383
yajC	333	49.5495	-2.40117				nadD	642	50	-4.01474
ssrA	363	52.8926	-1.88405				psd	969	53.4572	-2.2276
nuoN	1458	57.2016	-1.13734				trmD	768	53.3854	-3.14933
rpoN	1434	52.8591	-1.50942				ispH	951	55.0999	-3.93082
pnp	2136	54.073	-2.32194				ispG	1119	53.2618	-3.24303
sdhA	1767	56.3101	-1.22448				rpmB	237	53.1646	-4.12962
lapB	1170	51.8803	-3.09546				prfA	1083	53.0009	-3.59349
esrE	252	57.5397	-2.77599				rplC	630	51.4286	-4.54706
cyaA	2547	51.9435	-1.64387				rpmC	192	54.1667	-3.6005
waaC	960	51.0417	-2.18608				yffS	810	50.4938	-1.20338
waaF	1047	53.6772	-1.86084				frr	558	50.8961	-4.47
trkA	1377	50.1089	-1.40312				dnaN	1101	54.2234	-4.22114
truA	813	55.3506	-1.77648				dnaT	540	57.037	-2.97323
tusB	288	50.3472	-1.74356				dapF	825	55.1515	-2.98291
recC	3369	53.6064	-1.28607				mrdB	1113	52.0216	-3.34573
cysE	822	53.528	-1.78089				ribF	942	53.6093	-3.77043
rppH	531	49.3409	-2.63969				rnpA	360	55.8333	-3.01588
mioC	444	50	-1.09659				iscS	1215	53.3333	-3.2908
nuoG	2727	56.399	-1.25282				yqgF	417	52.9976	-3.04818
nuoF	1338	56.2033	-1.02365				lolD	702	55.1282	-3.16357
tusA	246	53.6585	-2.08575				fmt	948	52.8481	-3.44982
ddlB	921	51.5744	-1.6222				glmM	1338	54.4096	-3.40178
yggU	291	47.7663	-1.05813				suhB	804	54.4776	-2.63633
rlmE	630	50.4762	-3.34507				rplN	372	51.0753	-3.26808
recA	1062	54.1431	-2.16252				rpoH	855	54.152	-3.94051
hfq	309	48.8673	-1.79855				coaD	480	52.7083	-3.96066
mnmE	1365	56.337	-2.57861				rbfA	402	52.9851	-2.39504
yieF	567	52.7337	-1.8077				fabI	789	53.2319	-3.40114
ackA	1203	52.2028	-2.33741				ispF	480	53.75	-3.47252
glnD	2673	53.9469	-1.86279				waaA	1278	53.9124	-4.25129
ribB	654	51.8349	-1.33272				acpS	381	51.4436	-5.18705
iscR	489	53.5787	-1.02083				tadA	504	54.7619	-2.63463
treC	1656	53.0797	-1.15644				purB	1371	52.2976	-2.88346
upp	627	52.9506	-1.6036				infB	2673	53.4231	-3.82845
tufB	1185	53.4177	-2.30448				ftsB	312	51.9231	-2.78063
tusD	387	55.2972	-2.3634				ubiA	873	51.7755	-3.5927
folK	480	50	-1.73239				hda	702	53.8462	-3.20259
ndh	1305	52.9502	-1.20206				rpsN	306	52.6144	-2.09149
mgtA	2697	52.4657	-2.16003				lpd	1425	53.0526	-2.4586
rnpB	377	61.8037	-4.03193				ispB	972	52.6749	-3.78592
atpD	1383	54.7361	-2.83897				dnaB	1416	53.8136	-3.81596
rsmH	942	55.2017	-3.08304				yihA	633	51.6588	-2.7203
ruvA	612	53.268	-1.7181				cydC	1722	53.7747	-3.06041
galU	909	46.9747	-1.22899				priB	315	52.381	-3.41342
zwf	1476	51.6938	-2.7167				gltX	1416	52.5424	-4.13488
priA	2199	57.4807	-1.77691				gyrA	2628	53.9954	-3.02495
minE	267	43.4457	-2.30915				tsaE	462	52.381	-4.06
lon	2355	52.3142	-2.77623				lptD	2355	51.38	-4.38047
trxB	966	53.6232	-1.15724				lptE	582	52.2337	-3.36259
flhB	1149	54.9173	-1.15207				rpsP	249	51.4056	-3.22534
secF	972	51.6461	-2.99534				infA	219	48.4018	-4.79193
sapD	993	51.3595	-1.03415				tmk	642	54.0498	-3.75662
hns	414	46.6184	-2.53909				folD	867	54.3253	-2.49491
surA	1287	53.8462	-2.74741				aspS	1773	53.7507	-3.73924
sucD	870	53.7931	-1.04252				tilS	1299	58.0446	-2.22587
ftsE	669	56.3528	-3.01336				metG	2034	53.0482	-2.91797
leuU	87	57.4713	-3.74356				lptB	726	54.4077	-3.91665
mraZ	459	52.0697	-4.93914				lptG	1083	54.2936	-3.78568
yceD	522	49.6169	-2.06824				lpxB	1149	53.7859	-3.37352
cysB	975	48.3077	-2.08384				rplT	357	48.1793	-3.56228
nfuA	576	53.2986	-1.3523				fabH	954	54.717	-3.59845
crp	633	49.4471	-3.45914				rpsB	726	51.3774	-3.80198
rimP	453	48.5651	-4.12516				ftsW	1245	53.012	-3.93079
nuoA	444	53.3784	-1.1749				dicA	408	43.6275	-4.50653
pepP	1326	53.5445	-1.93635				dut	459	54.4662	-4.46072
pstS	1041	51.489	-1.64239				murD	1317	54.8975	-3.47586
argU	77	61.039	-4.38025				tsf	852	49.8826	-3.47441
pstC	960	54.6875	-2.48139				glnS	1665	52.4925	-3.89368
iscA	324	51.5432	-1.7006				rplW	303	48.1848	-3.44022
atpG	864	53.4722	-2.79193				rplJ	498	52.4096	-3.18601
nuoK	303	54.7855	-1.13392				rimM	549	48.9982	-2.73639
purA	1299	53.8876	-1.29118				hemB	975	53.9487	-4.35003
rodZ	1014	54.5365	-1.22401				fabA	519	53.1792	-2.63816
xseB	243	55.144	-2.09985				cysS	1386	54.4733	-4.50957
smpB	483	51.7598	-1.66746				rpsE	504	50.1984	-2.88735
atpH	534	51.8727	-2.47956				holD	414	57.7295	-1.4331
mqsA	396	42.1717	-1.12692				murG	1068	56.0861	-3.34216
phoU	726	52.6171	-2.29283				adk	645	51.7829	-3.75222
cmk	684	53.655	-3.72212				cydA	1569	52.8999	-4.12412
tff	136	50.7353	-4.37689				tsaC	573	52.1815	-3.53879
polA	2787	51.9555	-3.05301				glmU	1371	52.6623	-3.56696
ubiC	498	52.8112	-1.01749				ftsL	366	50.2732	-4.06472
efp	567	49.3827	-2.36158				fbaA	1080	51.1111	-3.9763
fepD	1005	60.995	-1.33909				wzyE	1353	52.4021	-2.70808
tufA	1185	53.2489	-2.77456				ymfK	675	44.4444	-4.47078
yggS	705	51.3475	-1.59668				ispA	900	54.2222	-3.50016
lipB	642	47.6636	-3.36014				hemL	1281	55.5035	-3.41116
rsfS	318	51.2579	-1.85106				accD	915	55.4098	-3.24091
nuoJ	555	53.8739	-1.29398				rpoB	4029	52.6185	-3.90851
rplI	450	49.7778	-2.58397				ubiB	1641	49.9695	-3.92487
nuoE	501	55.2894	-1.47851				rsgA	1053	53.9411	-3.05951
atpE	240	54.1667	-2.69394				rpsH	393	50.1272	-1.67645
fldB	522	51.341	-1.04353				ppa	531	51.2241	-3.83791
ptsH	258	50.7752	-2.9531				guaA	1578	54.1191	-3.59328
recB	3543	54.5583	-1.13595				topA	2598	51.7706	-2.50217
xerC	897	53.9576	-2.03692				lipA	966	53.4161	-3.96048
pta	2145	55.5245	-1.69281				gpsA	1020	56.7647	-3.87147
deaD	1890	55.5556	-1.14532				accA	960	52.2917	-3.30743
fis	297	47.138	-1.94985				rplD	606	52.9703	-3.65977
arcA	717	51.046	-2.70107				rplP	411	51.8248	-3.58042
waaP	798	43.3584	-1.4452				rpsG	540	50.1852	-3.579
sraG	216	48.6111	-2.6711				rplA	705	51.6312	-3.23913
minD	813	49.9385	-1.09317				glmS	1830	53.5519	-2.40093
ftsO	174	50.5747	-2.7104				hemE	1065	56.0563	-2.94393
tnaB	1248	46.4744	-1.56731				nusB	420	53.8095	-3.12858
envC	1260	57.0635	-1.5554				murF	1359	55.1141	-4.0992
sapC	891	56.9024	-1.14231				ileS	2817	55.7685	-3.85562
yrdD	543	49.7238	-1.04353				ispD	711	55.4149	-3.12316
apaG	378	51.8519	-1.17594				rpsD	621	50.7246	-2.57893
ppiB	495	47.8788	-2.3248				can	663	50.6787	-3.88807
acnB	2598	55.8891	-2.34858				pyrG	1638	51.8926	-4.32683
ratA	477	47.1698	-2.3339				lspA	495	53.5354	-3.212
rpmE	213	49.2958	-2.43726				lolE	1245	51.8876	-3.58713
secB	468	50.8547	-2.67901				iscU	387	50.1292	-1.93279
seqA	546	49.6337	-2.62038				fabG	735	51.5646	-3.07469
phoP	672	47.7679	-1.07624				rpoA	990	52.2222	-2.64169
cmoB	972	52.0576	-1.68835				pssA	1356	48.8938	-3.18894
secD	1848	53.1926	-3.29904				argS	1734	53.2872	-3.76645
fur	447	47.8747	-1.90949				birA	966	49.3789	-3.54264
gmhA	579	50.9499	-1.18428				ispU	762	50	-3.36611
nudB	453	52.5386	-1.38053				zipA	987	55.1165	-3.53371
thrU	76	51.3158	-5.81941				aceF	1893	54.6751	-2.82845
tusC	360	50.2778	-2.18084				hemA	1257	54.3357	-2.82394
nuoL	1842	57.1661	-1.31932				ftsI	1767	53.9898	-3.35498
pdxJ	732	56.4208	-1.67				cca	1239	56.255	-2.46266
atpF	471	52.8662	-2.9069				ftsH	1935	53.5917	-2.72117
ybeX	879	51.5358	-1.48826				hemH	963	53.8941	-3.31388
atpB	816	50.2451	-2.98471				ribA	591	50.0846	-4.08533
hscB	516	52.3256	-2.08188				rpsJ	312	55.4487	-3.87285
rlmH	468	58.3333	-1.45701				rpmD	180	50	-4.06877
nuoC	1791	55.8906	-1.02398				ubiE	756	52.1164	-3.09369
clpP	624	51.1218	-1.31226				higA	417	48.4412	-2.46197
spoT	2109	53.7221	-1.49541				ygfZ	981	53.9246	-2.80481
ubiF	1176	57.1429	-1.75445				fusA	2115	50.8274	-3.47087
lptC	576	46.3542	-2.23378				lptF	1101	54.7684	-4.08155
adeP	1338	53.7369	-1.75605				ligA	2016	54.4147	-3.78516
ybeD	264	46.2121	-3.29794				der	1473	52.2064	-4.07638
ybjS	1014	54.4379	-1.99868				rplV	333	49.8498	-4.39527
xerD	897	53.0658	-1.66368				tsaB	696	55.6034	-3.43981
pstA	891	56.229	-1.74838				kdsB	747	52.7443	-3.31655
dnaQ	732	50.1366	-1.83425				asd	1104	54.1667	-3.43989
dam	837	49.5818	-1.01643				lpxK	987	54.7112	-4.4437
							murE	1488	56.586	-3.85485
							mukB	4461	55.6602	-3.92097
							mreC	1104	55.9783	-2.98804
							gmk	624	49.0385	-4.22481
							holA	1032	52.3256	-3.09149
							valS	2856	54.5868	-4.22722
							igaA	2136	52.7622	-3.39634
							rpsI	393	52.4173	-2.3854
							holB	1005	54.0299	-3.24861
							lpxA	789	53.1052	-3.85122
							map	795	50.4403	-3.60216
							msbA	1749	50.8862	-3.41032
							orn	546	54.0293	-4.2725
							rpsK	390	51.5385	-2.68604
							secY	1332	49.6997	-2.91546
							asnS	1401	52.3911	-4.19399
							folC	1269	56.0284	-3.35284
							cdsA	858	50.8159	-3.77546
							ubiG	723	54.2185	-2.40837
							hemG	546	51.8315	-3.46171
							parE	1893	53.5658	-4.31367
							dnaC	738	50.542	-3.25388
							sucB	1218	55.9113	-2.07225
							rplQ	384	53.6458	-2.3716
							murC	1476	54.7425	-3.48053
							tyrS	1275	51.5294	-3.52751
							rpsS	279	48.7455	-3.41342
							ubiD	1494	53.8153	-2.75568
							ubiH	1179	59.542	-2.85312
							mrdA	1902	52.5237	-2.91826
							rpoE	576	48.7847	-4.79193
							rpsF	396	52.5253	-4.00222
							csrA	186	49.4624	-3.444
							rpsC	702	50.9972	-3.50653
							obgE	1173	53.1969	-2.75872
							kdsA	855	51.5789	-3.86465
							trpS	1005	52.0398	-3.47668
							ftsA	1263	52.0982	-4.02492
							murB	1029	45.967	-3.18209
							ribD	1104	55.3442	-3.58412
							murA	1260	53.3333	-3.58371
							rnt	648	54.1667	-3.10644
							folE	669	51.2706	-3.38392
							nadE	828	49.5169	-4.14776
							ybeY	468	51.7094	-2.30179
							fabZ	456	50.4386	-4.4098
							metK	1155	53.2468	-3.4824
							ubiX	570	53.1579	-2.42602
							rpoC	4224	53.8352	-3.27178
							mreD	489	51.3292	-2.75174
							nrdA	2286	53.6745	-3.74493
							tktA	1992	55.7229	-2.27673
							lpxL	921	52.9859	-3.56954
							rplX	315	46.0317	-2.98457
							plsC	738	49.458	-4.15518
							rpmI	198	50	-2.33611
							fabD	930	55.1613	-2.43318
							infC	543	48.6188	-2.22242
							tusE	330	46.6667	-2.2269
							ftsZ	1152	54.1667	-3.77043
							rluD	981	52.8033	-3.02468
							rplB	822	52.6764	-3.28879
							rplL	366	46.1749	-2.77161
							dnaA	1404	54.0598	-5.13928
							dnaE	3483	54.9526	-3.62909
							plsB	2424	55.1568	-3.38436
							relB	240	47.0833	-3.06845
							rplK	429	52.2145	-2.99546
							fdx	336	51.7857	-2.1019
							rplM	429	50.5828	-3.44282
							rpoD	1842	52.9859	-3.43072
							murJ	1536	53.7109	-3.46638
							rpe	678	51.0324	-1.36752
							dxs	1863	54.2673	-3.611
							cydB	1140	53.8596	-3.59752
							acpP	237	48.1013	-2.22077
							pdxH	657	51.9026	-2.85048
							hemD	741	52.9015	-4.27668
							rplS	348	48.2759	-4.04926
							thyA	795	51.0692	-4.28263
							rpmA	258	50	-2.83565
							ftsY	1494	53.4806	-4.28867
							rplE	540	49.8148	-2.70111
							ribC	642	47.5078	-4.43388
							yidC	1647	53.6733	-4.582
							coaE	621	52.657	-2.09149
							sucA	2802	55.6745	-1.99873
							lptA	558	49.6416	-2.70492
							rpsU	216	51.8519	-3.60245
							rpsM	357	51.8207	-2.51103
							rpsL	375	53.3333	-3.63692
							nadK	879	49.9431	-3.8162
							dapD	825	53.0909	-3.04911
							dcd	582	60.3093	-1.46778
							accB	471	51.8047	-3.82281
							def	510	46.2745	-3.92208
							lolB	624	51.4423	-3.99017
							dxr	1197	52.6316	-3.43998
							lexA	609	51.8883	-2.94947
							hscA	1851	57.6985	-2.4207
							secA	2706	52.4021	-2.79369
							rplO	435	53.5632	-3.07334
							bamD	738	51.2195	-3.8191
							lpxC	918	51.0893	-2.14277
							lysS	1518	53.0962	-1.85189
							dnaG	1746	52.291	-3.84542
							pgsA	549	52.459	-3.73122
							folP	849	51.5901	-1.45406
							nrdB	1131	50.5747	-3.34843
							rpmH	141	51.773	-3.54361
							pgk	1164	52.3196	-3.21141
							eno	1299	50.3464	-3.00995
							nusG	546	51.6484	-3.12711
							rpsO	270	51.8519	-3.18835
							alaS	2631	53.6298	-3.63065
							thiL	978	54.3967	-3.8848
							lolC	1200	54.1667	-3.61311
							rplY	285	50.5263	-3.19257
							bamA	2433	50.6782	-3.61194
							dapB	822	53.4063	-3.87382
							folA	480	52.7083	-2.48082
							era	906	52.3179	-2.77563
							rplR	354	53.6723	-3.53443
							gapA	996	50	-3.62314
							mreB	1044	54.3103	-3.74684
							lapA	309	50.1618	-1.47113
							dapE	1128	53.4574	-4.00026
							fabB	1221	56.593	-2.86064
							mukF	1323	52.8345	-3.66453
							ssb	537	58.1006	-3.717

## Sheet: Table 7
Supplementary Table 7. InducTn-seq analysis of Citrobacter rodentium during culture and mouse infection. Source data for Fig. 5g.
		Mouse Rep1 vs LB-OFF				Mouse Rep2 vs LB-OFF				Mouse Rep3 vs LB-OFF				Hits
Gene	Locus_tag	Log2FoldChange	P-value	Adjusted P-value	MinusLog10(Adjusted P-value)	Log2FoldChange	P-value	Adjusted P-value	MinusLog10(Adjusted P-value)	Log2FoldChange	P-value	Adjusted P-value	MinusLog10(Adjusted P-value)	Rep1	Rep2	Rep3	Total hits
thrL	ROD__00001	-2.76203	0.0508105	0.138286	0.859221	-2.69569	0.0596921	0.0955187	1.01991	-2.39826	0.138964	0.182057	0.739792	0	0	0	0
ROD_00001	ROD_00001	-2.81123	0.031727	0.0998593	1.00061	-2.6793	0.0681195	0.106618	0.972169	-2.38187	0.155132	0.200287	0.698347	0	0	0	0
thrA	ROD_00011	-1.92784	4.34841e-15	8.50201e-13	12.0705	-2.58937	1.46136e-26	5.10225e-24	23.2922	-2.69405	4.84174e-32	1.9722e-29	28.705	1	1	1	3
thrB	ROD_00021	-2.39077	3.54003e-10	3.08994e-08	7.51005	-2.60594	5.11604e-12	3.47322e-10	9.45927	-3.01795	2.33213e-17	2.53321e-15	14.5963	1	1	1	3
thrC	ROD_00031	-1.95105	7.43397e-09	4.48608e-07	6.34813	-2.8535	4.787e-14	4.97848e-12	11.3029	-2.693	7.16189e-15	5.07353e-13	12.2947	1	1	1	3
ROD_00041	ROD_00041	0.910091	0.737947	0.823723	0.0842187	-0.0997963	0.109242	0.157329	0.80319	-0.362456	0.00635419	0.0138719	1.85786	0	0	0	0
ROD_00051	ROD_00051	0.439438	0.104369	0.223361	0.650993	-0.374181	0.000510228	0.00217247	2.66305	0.416223	0.00010617	0.000508781	3.29347	0	0	0	0
talB	ROD_00061	0.0932382	0.916202	0.946207	0.0240139	-0.502132	0.00453158	0.0120513	1.91896	-0.602366	0.000586282	0.00201388	2.69597	0	0	0	0
mog	ROD_00071	-0.0685637	0.0206866	0.0745696	1.12744	-0.920864	0.00106612	0.00390058	2.40887	-0.382509	0.0116176	0.0229071	1.64003	0	0	0	0
ROD_00081	ROD_00081	0.20847	0.0430553	0.124089	0.906268	-0.171769	0.00136924	0.00473663	2.32453	-0.687429	1.33821e-05	9.53522e-05	4.02067	0	0	0	0
ROD_00091	ROD_00091	0.40532	0.0746593	0.178861	0.747485	0.340077	0.184457	0.240974	0.61803	-0.701953	0.0214698	0.037982	1.42042	0	0	0	0
dnaK	ROD_00101	-1.39926	0.767291	0.844244	0.073532	-0.621434	0.552925	0.607621	0.216367	-0.676691	0.777104	0.803401	0.0950674	0	0	0	0
dnaJ	ROD_00111	-2.32498	0.246403	0.402226	0.39553	-2.26301	0.0891255	0.133143	0.87568	-2.5292	0.0146387	0.0276057	1.559	0	0	0	0
ROD_00121	ROD_00121	-0.991613	0.000875799	0.00763084	2.11743	-1.04951	2.41007e-08	6.07239e-07	6.21664	-0.946206	9.23831e-06	7.11132e-05	4.14805	0	1	0	1
ROD_00122	ROD_00122	-0.398264	0.0344414	0.10655	0.972445	-0.731517	0.0275482	0.0505654	1.29615	-0.241935	0.0671407	0.0979945	1.0088	0	0	0	0
ROD_00131	ROD_00131	-0.110298	0.00576302	0.0302037	1.51994	-0.0973501	0.00347238	0.00985083	2.00653	-0.51014	0.000791366	0.00256365	2.59114	0	0	0	0
ROD_00141	ROD_00141	0.00917385	0.0510929	0.138684	0.857975	-0.569009	0.000206127	0.00104735	2.97991	-0.853867	0.000426826	0.00159383	2.79756	0	0	0	0
ROD_00151	ROD_00151	-0.0996747	0.000926786	0.00796156	2.099	0.244964	5.58274e-06	5.84984e-05	4.23286	0.364231	3.6551e-07	4.54639e-06	5.34233	0	0	0	0
nhaA	ROD_00161	0.0398247	0.876978	0.919886	0.036266	-0.595667	5.01005e-05	0.000349345	3.45675	-0.796446	0.000172985	0.000747614	3.12632	0	0	0	0
nhaR	ROD_00171	-0.0991494	0.113367	0.235402	0.62819	-0.112107	0.00428154	0.0115727	1.93657	-0.0580958	0.00453386	0.0105833	1.97538	0	0	0	0
ROD_00181	ROD_00181	-0.0165552	0.0186075	0.0696962	1.15679	0.204295	1.76862e-05	0.00015061	3.82215	0.578733	0.00130301	0.00382989	2.41681	0	0	0	0
ROD_00191	ROD_00191	-0.0305604	0.0109557	0.0470988	1.32699	0.00155233	0.000474234	0.00205988	2.68616	0.0279326	0.000925065	0.0029004	2.53754	0	0	0	0
ROD_00201	ROD_00201	-0.64647	1	1	0	-0.137801	0.688172	0.729513	0.136967	-0.648197	0.434314	0.483252	0.315827	0	0	0	0
ROD_00212	ROD_00212	-4.07168	0.00923471	0.0417042	1.37982	-2.76983	0.0333032	0.0590533	1.22876	-1.45998	0.138945	0.182057	0.739792	0	0	0	0
ROD_00213	ROD_00213	-0.786281	0.206928	0.358041	0.446068	-1.55342	0.0786426	0.120202	0.920089	-1.17348	0.0467735	0.0720318	1.14248	0	0	0	0
ribF	ROD_00221	-0.638183	0.0574713	0.149425	0.825576	0.136198	0.0188455	0.0372792	1.42853	0.368039	0.0243946	0.0418976	1.37781	0	0	0	0
ileS	ROD_00231	-0.466909	0.00532407	0.0284727	1.54557	-0.265075	0.00958812	0.0220135	1.65731	0.25716	0.000600764	0.00205208	2.6878	0	0	0	0
lspA	ROD_00241	-1.0944	0.0207304	0.0746236	1.12712	0.0714761	0.174942	0.23105	0.636294	-0.508237	0.234882	0.285314	0.544676	0	0	0	0
fkpB	ROD_00251	-1.10425	0.253848	0.409938	0.387282	0.141637	0.808738	0.836106	0.0777386	-1.12295	0.206147	0.254907	0.593618	0	0	0	0
ispH	ROD_00261	-1.15033	0.414066	0.562835	0.249619	-1.10086	0.273348	0.334952	0.475017	-0.926738	0.681783	0.715601	0.145329	0	0	0	0
ROD_00271	ROD_00271	0.0443986	0.166866	0.307441	0.512239	-0.0807272	0.00273771	0.00812009	2.09044	0.603877	0.0476763	0.0732144	1.1354	0	0	0	0
ROD_00281	ROD_00281	-0.0272895	0.239517	0.394517	0.403935	0.0111838	0.137963	0.190552	0.719988	2.0779	0.0195087	0.0350454	1.45537	0	0	0	0
ROD_00291	ROD_00291	0.724219	0.204829	0.355794	0.448801	-0.44742	0.0120148	0.0262884	1.58024	0.297128	0.0203573	0.0363029	1.44006	0	0	0	0
ROD_00301	ROD_00301	-1.26463	0.0512167	0.138836	0.857497	-0.55746	0.00135858	0.00471308	2.3267	-0.746525	0.000577051	0.00199056	2.70102	0	0	0	0
ROD_00311	ROD_00311	-0.321916	0.76023	0.838449	0.0765234	0.124652	0.115543	0.164706	0.783291	0.121455	0.0658662	0.0963934	1.01595	0	0	0	0
ROD_00321	ROD_00321	0.313065	0.159512	0.299532	0.523556	-0.258875	5.32671e-05	0.000366718	3.43567	0.300935	1.01181e-06	1.1015e-05	4.95802	0	0	0	0
ROD_00331	ROD_00331	0.963232	0.116953	0.240614	0.618679	-0.516333	0.00264278	0.00789603	2.10259	0.00423858	0.00148755	0.00425932	2.37066	0	0	0	0
dapB	ROD_00341	-0.542356	0.111156	0.232824	0.632973	0.206248	0.01104	0.0246884	1.60751	-0.211003	0.302302	0.353505	0.451605	0	0	0	0
carA	ROD_00351	-2.08566	0.00225558	0.0151754	1.81886	-2.25374	1.26471e-05	0.00011343	3.94527	-2.64729	1.31492e-08	2.45318e-07	6.61027	0	1	1	2
carB	ROD_00361	-2.05395	4.22273e-09	2.71588e-07	6.56609	-2.43715	1.02876e-19	2.18633e-17	16.6603	-2.47632	4.30408e-28	1.23755e-25	24.9074	1	1	1	3
caiF	ROD_00371	-0.522212	0.00931911	0.0419097	1.37769	-0.535214	0.0115881	0.0255411	1.59276	-0.612494	0.00646267	0.0140836	1.85129	0	0	0	0
caiD	ROD_00381	0.703367	0.319172	0.47391	0.324304	-0.391077	0.0252637	0.0472281	1.3258	0.0282759	0.0129513	0.0250528	1.60114	0	0	0	0
caiC	ROD_00391	0.5382	0.00233134	0.0155253	1.80896	-0.129538	2.47052e-05	0.000197641	3.70412	0.59968	3.4946e-05	0.000205162	3.6879	0	0	0	0
caiB	ROD_00401	0.542149	0.00381192	0.0222613	1.65245	0.877988	2.81167e-06	3.36943e-05	4.47244	-0.510032	6.27031e-08	9.7921e-07	6.00912	0	0	0	0
caiA	ROD_00411	0.0897519	0.498666	0.638585	0.194781	1.33846	0.0636604	0.10067	0.997098	-0.458533	0.000691426	0.00229755	2.63874	0	0	0	0
caiT	ROD_00421	-0.179955	0.0323973	0.101642	0.992928	-0.596814	2.55477e-07	4.54099e-06	5.34285	-0.530856	7.62928e-07	8.57285e-06	5.06687	0	0	0	0
ROD_00431	ROD_00431	0.282811	0.510024	0.646976	0.189112	0.658294	0.595447	0.646213	0.189624	0.986563	0.788208	0.813677	0.0895479	0	0	0	0
fixA	ROD_00441	-0.0221921	0.00384596	0.0223798	1.65014	-0.0546049	0.00268483	0.00800209	2.0968	-0.19415	0.000556557	0.00193764	2.71273	0	0	0	0
fixB	ROD_00451	-0.190627	0.499359	0.63897	0.194519	-0.414757	0.00205886	0.00650109	2.18701	0.418831	8.1348e-05	0.000412478	3.3846	0	0	0	0
fixC	ROD_00461	-0.744116	0.841479	0.894357	0.0484891	-1.37676	0.00708967	0.017284	1.76236	-1.00857	0.00326373	0.008156	2.08852	0	0	1	1
fixX	ROD_00471	-0.145302	0.0892132	0.200956	0.6969	-0.202475	0.120282	0.170269	0.768864	0.0731487	0.0556507	0.083442	1.07862	0	0	0	0
ROD_00481	ROD_00481	0.226626	0.601469	0.720583	0.142316	0.167081	0.142527	0.195421	0.70903	0.0624143	0.0645779	0.0946497	1.02388	0	0	0	0
ROD_00491	ROD_00491	0.463968	0.288271	0.445344	0.351304	-0.319354	0.00509753	0.0132184	1.87882	-0.225394	0.00349252	0.00863066	2.06396	0	0	0	0
ROD_00501	ROD_00501	-0.082592	0.615909	0.731381	0.135856	2.69873	0.219505	0.279059	0.554304	-1.06989	0.0488411	0.0747754	1.12624	0	0	0	0
ROD_00511	ROD_00511	-0.0490021	0.000147972	0.00196676	2.70625	0.0531219	6.64414e-06	6.7077e-05	4.17343	0.100649	9.27234e-06	7.12629e-05	4.14714	0	0	0	0
kefF	ROD_00521	0.0728285	0.00270118	0.0174284	1.75874	-0.849527	0.000914287	0.00346437	2.46038	0.48062	0.00810006	0.0168985	1.77215	0	0	0	0
kefC	ROD_00531	0.678656	0.0962377	0.211801	0.674072	-0.77102	1.64987e-05	0.000142232	3.847	1.98482	1.95156e-05	0.000130139	3.88559	0	0	1	1
ROD_00541	ROD_00541	-0.343763	0.724516	0.815471	0.0885916	-1.03286	0.741528	0.777809	0.109127	-1.18435	0.186258	0.23409	0.630617	0	0	0	0
folA	ROD_00551	-0.534743	0.359787	0.512573	0.290244	0.275262	0.052349	0.0859795	1.06561	-0.291263	0.605438	0.64363	0.191364	0	0	0	0
apaH	ROD_00561	-1.19771	0.47829	0.621644	0.206458	-2.08027	0.000221223	0.0011045	2.95683	-1.50051	0.000112782	0.000533669	3.27273	0	1	1	2
apaG	ROD_00571	-0.244023	0.963327	0.975299	0.0108623	-0.806352	0.388942	0.450936	0.345885	-0.0862239	0.364039	0.415948	0.380961	0	0	0	0
ksgA	ROD_00581	-0.0529962	0.325069	0.479607	0.319114	-1.39438	0.0312091	0.0560228	1.25164	-1.27418	0.0419627	0.0659255	1.18095	0	0	0	0
pdxA	ROD_00591	-1.4184	0.00624969	0.0317882	1.49773	-1.87375	0.0051063	0.0132341	1.8783	-1.52162	0.00398987	0.00955067	2.01997	0	0	1	1
surA	ROD_00601	-0.86582	0.321832	0.476192	0.322217	-1.08234	0.77745	0.809268	0.0919077	-1.29054	0.168022	0.214325	0.668927	0	0	0	0
imp	ROD_00611	-0.466461	0.164028	0.304276	0.516732	-0.244586	0.0180441	0.0360292	1.44335	-0.433077	0.123953	0.165496	0.781211	0	0	0	0
djlA	ROD_00621	0.723887	0.652682	0.759959	0.11921	0.441664	0.127202	0.178104	0.749326	1.00691	0.203554	0.252467	0.597795	0	0	0	0
rluA	ROD_00631	0.726036	0.740295	0.824987	0.0835528	-0.139776	0.079957	0.12183	0.914247	0.129887	0.0187627	0.0339549	1.4691	0	0	0	0
rapA	ROD_00641	-0.367698	0.0183571	0.0690568	1.16079	0.103481	0.000419444	0.00185542	2.73156	-1.04487	1.25706e-08	2.35422e-07	6.62815	0	0	1	1
polB	ROD_00651	0.78729	0.73387	0.820932	0.085693	0.407016	0.00972132	0.0222566	1.65254	0.22735	0.00506028	0.0115962	1.93568	0	0	0	0
ROD_00661	ROD_00661	0.224565	0.43984	0.585814	0.23224	-0.0715228	0.490017	0.548729	0.260642	0.346715	0.644516	0.681019	0.166841	0	0	0	0
araD	ROD_00671	-1.76376	0.0103956	0.0451157	1.34567	-1.25561	0.0301461	0.0543943	1.26445	-1.0926	0.0462665	0.0714536	1.14598	0	0	0	0
araA	ROD_00691	-0.239828	0.545309	0.674973	0.170714	-0.211089	0.092838	0.137596	0.861394	0.180684	0.100657	0.138439	0.858741	0	0	0	0
araB	ROD_00701	-0.837196	0.00735465	0.0358063	1.44604	0.33431	0.321705	0.384472	0.415135	-0.219611	0.00872813	0.0179483	1.74598	0	0	0	0
araC	ROD_00711	0.120144	0.917864	0.946975	0.0236615	2.99979	0.0881666	0.131953	0.879581	-0.197131	0.284139	0.334898	0.475088	0	0	0	0
ROD_00721	ROD_00721	-0.211127	0.952534	0.968182	0.014043	0.591725	0.172628	0.228612	0.640901	1.00567	0.0901083	0.126348	0.898432	0	0	0	0
thiQ	ROD_00731	-0.874896	0.0481262	0.133101	0.875819	-0.323852	0.00724436	0.0175821	1.75493	-0.651566	0.000394281	0.00149515	2.82532	0	0	0	0
thiP	ROD_00741	-0.184873	0.187637	0.334489	0.475618	0.437324	0.31038	0.371939	0.429528	0.155701	0.000130207	0.000599862	3.22195	0	0	0	0
thiB	ROD_00751	0.222096	0.57529	0.69902	0.15551	0.00469414	0.168222	0.223686	0.650362	0.0397585	0.0164136	0.0303211	1.51825	0	0	0	0
ROD_00761	ROD_00761	-1.92125	0.0110653	0.0474529	1.32374	-0.276535	0.00866742	0.0203196	1.69208	-1.1808	0.000668391	0.00223774	2.65019	0	0	1	1
setA	ROD_00781	0.244688	0.200638	0.350758	0.454992	0.40302	0.0150844	0.0313755	1.50341	-0.345651	2.76158e-05	0.000168733	3.7728	0	0	0	0
leuD	ROD_00791	-1.95621	0.00924012	0.0417042	1.37982	-2.53603	0.0115645	0.0255318	1.59292	-2.36213	0.000740046	0.00242938	2.61451	0	0	1	1
leuC	ROD_00801	-1.94098	2.51972e-06	7.07209e-05	4.15045	-2.59316	2.41868e-12	1.76455e-10	9.75337	-2.54352	3.28122e-13	1.76248e-11	10.7539	1	1	1	3
leuB	ROD_00811	-1.9881	1.2786e-05	0.000277769	3.55632	-2.5213	8.06421e-08	1.71382e-06	5.76603	-2.88477	2.14863e-10	6.48302e-09	8.18822	1	1	1	3
leuA	ROD_00821	-2.27821	3.49296e-12	3.88036e-10	9.41113	-2.67005	4.21338e-19	8.23799e-17	16.0842	-3.00148	1.94159e-25	4.74525e-23	22.3237	1	1	1	3
leuL	ROD_00822	-2.91793	0.000320128	0.0036055	2.44303	-3.23512	0.000326324	0.00150479	2.82253	-4.60084	4.79457e-05	0.000265713	3.57559	1	1	1	3
leuO	ROD_00831	0.268786	0.0889926	0.200644	0.697574	0.0735842	0.0047703	0.0125227	1.9023	0.332298	0.00486927	0.011211	1.95036	0	0	0	0
ilvI	ROD_00841	-0.20908	0.0061559	0.0314092	1.50294	-0.752907	1.84856e-07	3.42839e-06	5.46491	-0.334169	3.78848e-10	1.07041e-08	7.97045	0	0	0	0
ilvH	ROD_00851	-0.197427	0.932064	0.957731	0.0187563	0.587289	0.46731	0.527898	0.27745	-0.422507	0.0125861	0.0244791	1.6112	0	0	0	0
fruR	ROD_00861	-0.193353	0.688833	0.788712	0.103081	-0.352693	0.629689	0.677807	0.168894	-0.0862713	0.421416	0.471261	0.326739	0	0	0	0
mraZ	ROD_00871	-1.45912	0.519818	0.654744	0.183929	-0.469924	0.975862	0.980677	0.00847413	1.23908	0.464854	0.511413	0.291228	0	0	0	0
mraW	ROD_00881	-0.519177	0.534234	0.667031	0.175854	0.177254	0.221798	0.281598	0.550371	1.09145	0.377087	0.428039	0.368517	0	0	0	0
ftsL	ROD_00891	-0.259034	0.20726	0.358361	0.445679	-0.834921	0.936544	0.947987	0.0231977	-1.11765	0.585264	0.625305	0.203908	0	0	0	0
ftsI	ROD_00901	-0.275666	0.00264005	0.0171375	1.76605	-0.185962	0.00783095	0.0186975	1.72822	-0.402878	0.157453	0.202962	0.692586	0	0	0	0
murE	ROD_00911	-0.573737	0.0447988	0.127238	0.895383	-0.364842	0.0740298	0.114367	0.941699	0.0264776	0.281718	0.332457	0.478265	0	0	0	0
murF	ROD_00921	-0.849475	0.0169598	0.0653268	1.18491	-0.852895	0.0345859	0.0608772	1.21555	-0.422507	0.0423822	0.0663138	1.1784	0	0	0	0
mraY	ROD_00931	-0.288782	0.0938681	0.207905	0.682135	-0.493884	0.502823	0.560629	0.251324	-0.313573	0.506308	0.551065	0.258797	0	0	0	0
murD	ROD_00941	-0.873744	0.15331	0.292156	0.534386	-1.31555	0.62228	0.671458	0.172981	-0.243184	0.382413	0.433295	0.363216	0	0	0	0
ftsW	ROD_00951	-1.74321	0.871785	0.916602	0.0378191	-0.0548869	0.530116	0.584986	0.232855	-0.0184409	0.308066	0.359386	0.444439	0	0	0	0
murG	ROD_00961	-0.820229	0.235391	0.390569	0.408302	-1.17372	0.394519	0.456428	0.340628	0.173596	0.214996	0.264244	0.577994	0	0	0	0
murC	ROD_00971	-0.296897	0.00473228	0.026248	1.5809	-0.225506	0.0050368	0.0131096	1.88241	-0.0354841	0.105984	0.144586	0.839874	0	0	0	0
ddlB	ROD_00981	-1.04325	0.374663	0.527008	0.278183	0.879083	0.223932	0.283997	0.546687	-0.0794735	0.993167	0.995407	0.00199939	0	0	0	0
ftsQ	ROD_00991	0.480152	0.377261	0.529885	0.275818	-0.439755	0.76354	0.797475	0.0982829	-0.658575	0.552215	0.593889	0.226294	0	0	0	0
ftsA	ROD_01001	-1.20811	0.190677	0.338183	0.470849	-1.24951	0.23559	0.29588	0.528885	-0.268474	0.0544383	0.0819508	1.08645	0	0	0	0
ftsZ	ROD_01011	-1.53044	0.805788	0.868385	0.0612876	-0.992518	0.508097	0.565864	0.247288	-0.605953	0.472587	0.518403	0.285332	0	0	0	0
lpxC	ROD_01021	-0.584648	0.0655178	0.163061	0.787651	-0.888814	0.168772	0.224112	0.649534	-0.119944	0.330971	0.382727	0.417111	0	0	0	0
secM	ROD_01031	-0.578839	0.758595	0.837212	0.0771647	-0.311747	0.760228	0.794355	0.0999852	-0.452565	0.635474	0.672774	0.172131	0	0	0	0
secA	ROD_01041	-0.276525	0.0243346	0.0835307	1.07815	0.103081	0.138365	0.190676	0.719704	-0.514701	0.264832	0.315423	0.501106	0	0	0	0
mutT	ROD_01051	0.710144	0.505055	0.643188	0.191662	-0.235636	0.91732	0.93239	0.0304026	-1.62783	0.0246722	0.0423002	1.37366	0	0	0	0
ROD_01061	ROD_01061	-1.45613	0.903959	0.937325	0.0281098	-0.198669	0.900134	0.916828	0.0377122	-1.22986	0.461415	0.50843	0.293769	0	0	0	0
ROD_01071	ROD_01071	0.769366	0.943322	0.964031	0.0159091	0.309444	0.154914	0.209176	0.679488	-0.323386	0.0232482	0.0403397	1.39427	0	0	0	0
coaE	ROD_01081	-1.78628	0.433119	0.58036	0.236303	-1.20184	0.455961	0.51639	0.287022	-1.18931	0.200416	0.249144	0.603549	0	0	0	0
guaC	ROD_01091	0.225704	0.502279	0.641531	0.192782	0.174622	0.00873206	0.0204071	1.69022	-0.616299	6.01779e-05	0.000322933	3.49089	0	0	0	0
hofC	ROD_01101	-0.203667	0.392269	0.542869	0.265305	-0.234481	0.0139756	0.0295342	1.52967	-0.394628	0.000585979	0.00201388	2.69597	0	0	0	0
hofB	ROD_01111	-0.145109	0.0509847	0.138606	0.858219	0.208949	0.00732342	0.0177388	1.75108	-0.368167	1.09777e-05	8.13014e-05	4.0899	0	0	0	0
ppdD	ROD_01121	-0.30522	0.657218	0.763908	0.116959	-0.937574	0.0916386	0.136139	0.866018	1.08332	0.18324	0.231023	0.636344	0	0	0	0
nadC	ROD_01131	-0.614171	0.0281761	0.0923707	1.03447	-0.0968311	0.00117975	0.00420306	2.37643	0.48307	0.0375684	0.0601685	1.22063	0	0	0	0
ampD	ROD_01141	-0.0140873	0.702909	0.80033	0.0967309	0.286082	0.0933964	0.138131	0.85971	2.30926	0.310186	0.3616	0.441771	0	0	0	0
ampE	ROD_01151	0.580125	0.898641	0.933395	0.0299347	0.419767	0.0392362	0.0676018	1.17004	-0.596182	0.0614699	0.090638	1.04269	0	0	0	0
ROD_01161	ROD_01161	-0.214052	0.208236	0.359667	0.444099	0.646637	0.167455	0.22303	0.651637	-0.210657	0.00162228	0.00457043	2.34004	0	0	0	0
ROD_01171	ROD_01171	-0.492762	0.191245	0.339066	0.469716	0.335569	0.0550984	0.0893174	1.04906	-0.104066	0.000451845	0.00167193	2.77678	0	0	0	0
aroP	ROD_01181	-0.334874	0.00210011	0.0143974	1.84172	0.189176	4.4981e-05	0.000321443	3.4929	0.115128	3.07195e-07	3.94113e-06	5.40438	0	0	0	0
pdhR	ROD_01191	-0.528785	0.668819	0.773406	0.111592	0.558536	0.742635	0.778469	0.108759	-0.695526	0.775572	0.801987	0.0958325	0	0	0	0
aceE	ROD_01201	-0.806554	0.0245101	0.0840149	1.07564	-0.149876	0.00190564	0.00612411	2.21296	0.0724739	0.000271724	0.00107983	2.96665	0	0	0	0
aceF	ROD_01211	0.928561	0.000535251	0.00522217	2.28215	0.799369	7.41756e-05	0.000472713	3.3254	1.01972	0.00013482	0.000615737	3.2106	0	0	1	1
lpdA	ROD_01221	-0.0440792	0.0039791	0.0229283	1.63963	-0.628354	0.186561	0.243305	0.613848	0.0249517	0.0258837	0.0439219	1.35732	0	0	0	0
ROD_01231	ROD_01231	0.761377	0.923716	0.951354	0.021658	-0.217544	0.12012	0.170138	0.769199	0.951749	0.53207	0.575644	0.239846	0	0	0	0
ROD_01241	ROD_01241	-0.716752	0.0692391	0.169416	0.771046	-0.588649	0.0112226	0.0249686	1.60261	-0.581438	0.00170178	0.0047506	2.32325	0	0	0	0
acnB	ROD_01251	-0.702796	0.0289644	0.0943223	1.02539	-1.24085	0.427174	0.488313	0.311302	-1.32748	0.00632549	0.013834	1.85905	0	0	0	0
ROD_01261	ROD_01261	-0.485279	0.77843	0.851223	0.0699567	-0.325512	0.935372	0.947193	0.0235617	1.38979	0.50379	0.548446	0.260866	0	0	0	0
ROD_01271	ROD_01271	-0.325954	0.0454613	0.128448	0.891273	-0.495788	0.00498387	0.013012	1.88566	0.0778651	0.0134684	0.0258946	1.58679	0	0	0	0
ROD_01281	ROD_01281	0.863428	0.965362	0.976146	0.0104851	0.0845075	0.0162839	0.0331786	1.47914	-0.159473	0.000474458	0.0017333	2.76113	0	0	0	0
ROD_01291	ROD_01291	0.453685	0.0896602	0.201591	0.695528	0.444671	0.943203	0.953722	0.0205783	0.923204	0.54772	0.589833	0.229271	0	0	0	0
ROD_01301	ROD_01301	-0.0441986	0.35513	0.508755	0.293491	-0.752839	0.137307	0.18986	0.721567	-1.24366	0.0002553	0.00102287	2.99018	0	0	1	1
speD	ROD_01311	-0.0338622	0.284561	0.440969	0.355591	-0.230461	0.0130757	0.0280942	1.55138	0.623366	0.130984	0.173509	0.760677	0	0	0	0
speE	ROD_01321	-0.329388	0.427403	0.574257	0.240894	0.795137	0.023979	0.0453421	1.3435	0.520605	0.0105341	0.0211287	1.67513	0	0	0	0
ROD_01331	ROD_01331	-0.18056	0.643522	0.753385	0.122983	-0.511154	0.133333	0.18552	0.73161	-0.588517	0.0197054	0.0353597	1.45149	0	0	0	0
cueO	ROD_01341	-0.0342089	0.699878	0.797995	0.0980001	-0.0118114	0.114814	0.163906	0.785406	-0.330921	0.490745	0.53575	0.271037	0	0	0	0
ROD_01351	ROD_01351	0.529885	0.543013	0.673838	0.171444	0.238606	0.0649486	0.102508	0.98924	-0.135155	0.00100059	0.00308618	2.51058	0	0	0	0
gcd	ROD_01361	0.473268	0.104231	0.223162	0.65138	-0.193458	0.00886515	0.0206445	1.6852	-0.395977	5.78301e-05	0.000313386	3.50392	0	0	0	0
hpt	ROD_01371	0.961808	0.429471	0.576401	0.239275	0.92315	0.012029	0.0263076	1.57992	0.0686509	0.137676	0.180709	0.743021	0	0	0	0
can	ROD_01381	-1.93828	0.507291	0.645068	0.190395	-1.00665	0.62968	0.677807	0.168894	-0.869966	0.945476	0.952884	0.0209602	0	0	0	0
ROD_01391	ROD_01391	0.788153	0.639136	0.750263	0.124787	3.80001	0.138906	0.191152	0.71862	0.22251	0.154241	0.199411	0.70025	0	0	0	0
ROD_01401	ROD_01401	1.11858	1	1	0	1.48254	0.658871	0.70441	0.152175	1.75752	0.300568	0.351814	0.453686	0	0	0	0
ROD_01411	ROD_01411	0.0282954	0.0868428	0.198359	0.702549	-1.9495	6.0282e-05	0.000402539	3.39519	-0.811871	0.0063314	0.0138407	1.85884	0	1	0	1
ROD_01421	ROD_01421	0.0480039	0.40168	0.552276	0.257844	0.23327	0.065627	0.103279	0.985988	0.00158348	0.120406	0.161458	0.79194	0	0	0	0
panD	ROD_01431	-0.208374	0.750569	0.830605	0.0806056	-1.31146	0.177191	0.233264	0.632152	-0.250238	0.509682	0.554244	0.256299	0	0	0	0
panC	ROD_01441	-0.335233	0.84963	0.901062	0.0452455	-0.212609	0.0628703	0.0995497	1.00196	-0.925801	0.0253907	0.0432408	1.36411	0	0	0	0
panB	ROD_01451	-0.183285	0.369969	0.522615	0.281818	-0.985665	0.139521	0.191836	0.717069	0.0344476	0.388282	0.43857	0.357962	0	0	0	0
folK	ROD_01461	-1.41633	0.793968	0.860895	0.0650499	-1.67672	0.276142	0.337699	0.47147	-0.716955	0.711457	0.742284	0.12943	0	0	0	0
pcnB	ROD_01471	-0.540197	0.053191	0.141639	0.848817	0.282051	0.7629	0.796977	0.098554	-0.160121	0.0610752	0.0901376	1.04509	0	0	0	0
gluQ	ROD_01481	0.606931	0.274428	0.431459	0.365061	0.169318	0.0925769	0.137292	0.862353	-0.142522	0.0392479	0.0624288	1.20462	0	0	0	0
dksA	ROD_01491	-1.72914	0.33589	0.490128	0.30969	-0.329509	0.0272811	0.0501693	1.29956	-1.94334	0.00714614	0.0152335	1.8172	0	0	0	0
sfsA	ROD_01501	-0.0680144	0.388874	0.540311	0.267356	0.975389	0.630133	0.678135	0.168684	1.56021	0.177293	0.22451	0.648764	0	0	0	0
ligT	ROD_01511	0.292106	0.638876	0.750139	0.124858	-0.101475	0.861707	0.884321	0.0533899	-0.316639	0.582705	0.622707	0.205716	0	0	0	0
hrpB	ROD_01521	0.664061	0.222675	0.375193	0.425745	0.516806	0.48623	0.545614	0.263115	-0.33463	0.0161466	0.0298843	1.52456	0	0	0	0
mrcB	ROD_01531	-0.359968	0.0412952	0.120078	0.920537	0.309395	7.88417e-05	0.000496172	3.30437	-0.723526	1.31851e-07	1.89617e-06	5.72212	0	0	0	0
fhuA	ROD_01541	0.795212	0.274929	0.431691	0.364827	1.2852	0.675383	0.717824	0.143982	0.56123	0.655456	0.691233	0.160375	0	0	0	0
fhuC	ROD_01551	0.76546	0.00248736	0.016298	1.78787	1.36314	0.245713	0.306387	0.513729	2.19608	0.124626	0.166214	0.779333	0	0	0	0
fhuD	ROD_01561	1.84485	0.891421	0.928659	0.0321438	1.26794	0.470362	0.530662	0.275182	0.984149	0.227383	0.277515	0.556713	0	0	0	0
fhuB	ROD_01571	1.47332	0.00347106	0.020751	1.68296	1.04159	0.243137	0.303797	0.517417	0.814335	0.537555	0.580806	0.235969	0	0	0	0
hemL	ROD_01581	-1.23766	0.78276	0.853259	0.0689189	-0.837795	0.169698	0.22522	0.647394	-0.802096	0.471622	0.517693	0.285928	0	0	0	0
clcA	ROD_01591	0.328951	0.523631	0.657802	0.181905	-0.416155	0.00390742	0.0108212	1.96572	-0.408278	0.000291804	0.00114842	2.9399	0	0	0	0
ROD_01601	ROD_01601	-2.1786	0.655295	0.762456	0.117785	-0.724738	0.630824	0.67873	0.168303	-0.814825	0.936713	0.945612	0.0242871	0	0	0	0
ROD_01611	ROD_01611	0.3145	0.419296	0.568048	0.245615	-0.445822	0.0812707	0.12337	0.908791	-0.150671	0.0365283	0.0589859	1.22925	0	0	0	0
btuF	ROD_01621	-0.564352	0.410968	0.560494	0.251429	-0.548129	0.24302	0.303797	0.517417	-0.495655	0.00196685	0.00535299	2.2714	0	0	0	0
mtn	ROD_01631	0.0477086	0.359144	0.511917	0.290801	0.799369	0.00194586	0.00623137	2.20542	0.183214	0.0575116	0.085811	1.06646	0	0	0	0
dgt	ROD_01641	-0.0264879	0.132345	0.263612	0.579034	-0.0260696	0.00808718	0.0191336	1.7182	-0.15992	0.00284851	0.0072898	2.13728	0	0	0	0
htrA	ROD_01651	-1.76784	9.9177e-11	9.32263e-09	8.03046	-2.21744	9.06034e-11	4.76204e-09	8.32221	-1.95173	1.70145e-15	1.36339e-13	12.8654	1	1	1	3
cdaR	ROD_01661	0.679841	0.924757	0.952025	0.0213517	-0.0236682	0.0175338	0.0351973	1.45349	0.99841	0.00225415	0.00599472	2.22223	0	0	0	0
ROD_01671	ROD_01671	-0.365806	1	1	0	1.22052	0.220455	0.280037	0.552784	-0.700438	0.194035	0.242817	0.61472	0	0	0	0
ROD_01681	ROD_01681	0.380877	0.306188	0.461878	0.335473	0.109722	0.451703	0.513112	0.289788	-0.0832716	0.154497	0.199572	0.699901	0	0	0	0
dapD	ROD_01691	-0.0207467	0.233838	0.388908	0.410154	-0.108381	0.214145	0.273444	0.563132	-0.744435	0.25398	0.304502	0.516409	0	0	0	0
glnD	ROD_01701	-1.43389	0.00180154	0.0128554	1.89092	-1.59556	7.89733e-05	0.000496172	3.30437	-1.92631	2.23834e-07	2.99753e-06	5.52324	0	1	1	2
map	ROD_01711	-1.51065	0.525182	0.659242	0.180955	-0.654349	0.611896	0.661371	0.179555	-1.34851	0.733428	0.762441	0.117794	0	0	0	0
rpsB	ROD_01721	-1.62758	0.310143	0.464419	0.33309	-1.38017	0.402129	0.463805	0.333665	-0.32521	0.288172	0.33901	0.469788	0	0	0	0
tsf	ROD_01731	-0.821905	0.431275	0.578346	0.237812	-0.552469	0.207869	0.266687	0.573999	-0.256497	0.196199	0.244852	0.611097	0	0	0	0
pyrH	ROD_01741	0.403543	0.00807121	0.0382288	1.41761	-0.654349	0.343863	0.406089	0.391379	-0.378113	0.242364	0.293237	0.532782	0	0	0	0
frr	ROD_01751	-0.579831	0.228331	0.382343	0.417547	-1.18486	0.403732	0.465434	0.332142	-0.953022	0.957729	0.963842	0.0159941	0	0	0	0
dxr	ROD_01761	-0.193457	0.00371694	0.0218633	1.66028	-0.435339	0.0264363	0.0489286	1.31044	-0.54589	0.45803	0.505612	0.296183	0	0	0	0
uppS	ROD_01771	0.401346	0.0408866	0.119387	0.923043	0.533278	0.0102313	0.0232283	1.63398	-0.270504	0.536242	0.579516	0.236934	0	0	0	0
cdsA	ROD_01781	0.667437	0.00255418	0.0166465	1.77868	0.407052	0.0639099	0.101032	0.99554	0.83529	0.0272799	0.0458542	1.33862	0	0	0	0
ecfE	ROD_01791	-1.32438	0.779512	0.851746	0.06969	-1.42807	0.915783	0.931214	0.0309504	-0.580572	0.368657	0.420535	0.376198	0	0	0	0
ROD_01801	ROD_01801	-0.786281	0.235174	0.390465	0.408418	-1.06135	0.753956	0.788982	0.102933	-0.726414	0.739118	0.767865	0.114715	0	0	0	0
skp	ROD_01811	-2.10821	0.371785	0.523892	0.280758	-0.705423	0.0996737	0.145521	0.837073	-1.91045	0.0599817	0.0887649	1.05176	0	0	0	0
lpxD	ROD_01821	-1.90522	0.0585199	0.151263	0.820267	-0.525363	0.0255727	0.0476551	1.32189	-0.432924	0.00300592	0.00763269	2.11732	0	0	0	0
fabZ	ROD_01831	-0.670804	0.218777	0.371055	0.430562	-0.110028	0.287905	0.349114	0.457033	-0.837545	0.702356	0.734043	0.134279	0	0	0	0
lpxA	ROD_01841	-0.0923846	0.0619394	0.156708	0.804909	-0.741812	0.683006	0.724665	0.139863	0.19047	0.239104	0.289795	0.537909	0	0	0	0
lpxB	ROD_01851	-0.808308	0.22491	0.378438	0.422006	1.16544	0.258341	0.319285	0.495821	-0.337618	0.204057	0.252769	0.597275	0	0	0	0
rnhB	ROD_01861	-0.15825	0.164891	0.304985	0.515722	-0.943856	0.653816	0.700231	0.154759	-0.526458	0.372363	0.423659	0.372983	0	0	0	0
dnaE	ROD_01871	-0.756737	0.00424681	0.0240993	1.618	-0.249296	0.00304645	0.00887958	2.05161	-0.345029	0.0157933	0.0293416	1.53252	0	0	0	0
accA	ROD_01881	-1.47434	0.70623	0.802194	0.0957207	-0.757442	0.979773	0.982789	0.00753953	-1.47313	0.665426	0.700423	0.15464	0	0	0	0
ROD_01901	ROD_01901	0.0221014	0.435167	0.581332	0.235576	-0.0486279	0.25939	0.320338	0.494392	0.175761	0.464006	0.51071	0.291826	0	0	0	0
ROD_01911	ROD_01911	0.179733	0.718244	0.811497	0.0907132	0.104207	0.523257	0.578792	0.237478	0.351096	0.810462	0.834183	0.0787384	0	0	0	0
ROD_01921	ROD_01921	0.0213085	0.207096	0.358204	0.44587	0.0526979	0.158685	0.213326	0.670956	-0.0564077	0.019211	0.0345996	1.46093	0	0	0	0
ldcC	ROD_01941	0.408657	0.111797	0.23383	0.631099	-0.225142	8.65477e-05	0.000534148	3.27234	0.0348107	4.35909e-06	3.76976e-05	4.42369	0	0	0	0
ROD_01951	ROD_01951	1.01607	1	1	0	0.337853	0.0945768	0.139581	0.855175	-0.980503	0.0945649	0.131544	0.880929	0	0	0	0
tilS	ROD_01961	-1.68831	0.307863	0.463311	0.334127	-1.32775	0.954061	0.96233	0.0166762	-1.8878	0.0317144	0.0519329	1.28456	0	0	0	0
rof	ROD_01971	-0.599403	0.978681	0.985581	0.00630771	0.390975	0.126321	0.177091	0.751804	0.0229039	0.841697	0.861616	0.0646864	0	0	0	0
ROD_01981	ROD_01981	0.193701	0.0292665	0.094801	1.02319	0.782182	0.0502409	0.0829653	1.0811	0.0906452	0.00621298	0.0136368	1.86529	0	0	0	0
ROD_01982	ROD_01982	0.866745	0.854766	0.904968	0.0433669	-0.247174	0.420332	0.48128	0.317602	-0.525407	0.169796	0.216192	0.66516	0	0	0	0
ROD_01991	ROD_01991	0.181231	0.182565	0.32808	0.48402	-1.26733	0.0559754	0.0904488	1.0436	-0.694917	0.107478	0.1465	0.834161	0	0	0	0
cutF	ROD_02001	0.324626	0.730236	0.818393	0.0870382	-0.0134011	0.00394666	0.0109114	1.96212	0.501913	0.0777328	0.111229	0.953782	0	0	0	0
ROD_02011	ROD_02011	0.305888	0.476825	0.620754	0.20708	0.0114405	0.0684397	0.107051	0.970411	0.439232	0.0556188	0.0834196	1.07873	0	0	0	0
ompN	ROD_02021	0.227427	0.626447	0.740167	0.13067	0.239834	0.000773223	0.00303819	2.51738	0.353314	0.000948992	0.00296401	2.52812	0	0	0	0
proS	ROD_02041	-1.43654	0.659483	0.765508	0.116051	-1.0151	0.199266	0.256995	0.590075	-0.816421	0.423561	0.473226	0.324931	0	0	0	0
ROD_02051	ROD_02051	0.0536305	0.00135918	0.0105623	1.97624	0.714609	0.0100011	0.0228115	1.64185	0.85257	0.000151029	0.000675414	3.17043	0	0	0	0
rcsF	ROD_02061	0.909138	0.883633	0.923648	0.0344935	0.195371	0.0908287	0.135151	0.869181	0.0607017	0.0460232	0.0711678	1.14772	0	0	0	0
metQ	ROD_02071	-1.40534	0.000101772	0.00147615	2.83087	0.55878	0.000127719	0.000715111	3.14563	-1.17654	0.000364354	0.00139903	2.85417	1	0	1	2
metI	ROD_02081	-0.921723	0.000878549	0.00764119	2.11684	-0.29683	0.000259322	0.00125158	2.90254	-1.24542	2.89524e-07	3.7242e-06	5.42897	0	0	1	1
metN	ROD_02091	-0.00111087	0.0209171	0.0747937	1.12613	-0.225799	0.00387298	0.0107441	1.96883	-0.887821	1.46949e-06	1.51677e-05	4.81908	0	0	0	0
gmhB	ROD_02101	-1.17234	0.475228	0.619278	0.208114	-1.69248	0.169421	0.224913	0.647985	-0.744435	0.528411	0.572318	0.242363	0	0	0	0
ROD_02111	ROD_02111	0.369126	0.0147125	0.0586313	1.23187	0.29589	8.72761e-05	0.000536367	3.27054	0.162455	3.03467e-05	0.000182229	3.73938	0	0	0	0
dkgA	ROD_02121	0.158636	0.00235498	0.0156401	1.80576	-0.319149	5.50954e-05	0.000377058	3.42359	0.37343	0.000691358	0.00229755	2.63874	0	0	0	0
ROD_02131	ROD_02131	0.272707	0.00383931	0.0223677	1.65038	0.739429	0.00409312	0.0111938	1.95102	0.386533	0.00637732	0.0139162	1.85648	0	0	0	0
ROD_02141	ROD_02141	0.63426	0.0019691	0.0138083	1.85986	-0.804556	0.00100711	0.00373785	2.42738	-1.38907	2.56832e-05	0.000159517	3.79719	0	0	1	1
ROD_02151	ROD_02151	-0.118432	0.219677	0.371808	0.429681	-0.87844	0.00106208	0.00388872	2.41019	-0.153754	0.000476571	0.00173712	2.76017	0	0	0	0
mltD	ROD_02161	0.411013	0.00112657	0.00922728	2.03493	-0.504956	8.33259e-06	7.93951e-05	4.10021	0.352148	4.13312e-05	0.000235575	3.62787	0	0	0	0
gloB	ROD_02171	-1.56371	6.82128e-07	2.45165e-05	4.61054	-0.80764	1.70202e-07	3.1998e-06	5.49488	-1.00233	3.08809e-06	2.83201e-05	4.54791	1	0	1	2
ROD_02181	ROD_02181	0.185124	0.308041	0.463429	0.334017	-0.483423	0.0069142	0.0169832	1.76998	0.347789	0.0116526	0.0229576	1.63907	0	0	0	0
rnhA	ROD_02191	-1.83547	0.00125021	0.00987244	2.00558	-0.560736	0.0233902	0.0443832	1.35278	-2.20588	6.09943e-05	0.000325481	3.48747	1	0	1	2
dnaQ	ROD_02201	0.436111	0.606432	0.723763	0.140404	-0.57373	0.576105	0.628572	0.201645	-0.756926	0.493062	0.537965	0.269246	0	0	0	0
ROD_02211	ROD_02211	-0.129014	0.000666014	0.00624852	2.20422	-1.08515	1.72715e-05	0.000147852	3.83017	-0.874016	1.9964e-05	0.00013286	3.87661	0	1	0	1
fadE	ROD_02221	0.388106	0.000819466	0.00725643	2.13928	0.367233	1.29559e-06	1.81472e-05	4.74119	0.325074	4.17615e-06	3.64518e-05	4.43828	0	0	0	0
gmhA	ROD_02231	-2.05477	0.879528	0.921436	0.0355349	-1.29481	0.611161	0.660979	0.179813	-2.24354	0.171429	0.217988	0.661568	0	0	0	0
ROD_02241	ROD_02241	0.145164	0.0581358	0.150433	0.822656	-0.493733	0.00108409	0.00394273	2.4042	-1.06699	3.759e-06	3.34072e-05	4.47616	0	0	1	1
ROD_02251	ROD_02251	-0.0428151	0.253869	0.409938	0.387282	-0.449347	0.0330642	0.0587488	1.231	0.126857	0.00115183	0.0034647	2.46033	0	0	0	0
yafL	ROD_02261	1.47921	0.387747	0.539974	0.267627	0.41536	0.387591	0.449583	0.34719	1.16662	0.330399	0.382246	0.417657	0	0	0	0
lfhA	ROD_02271	0.720707	0.405169	0.555511	0.255307	0.0851865	0.000329764	0.0015142	2.81982	0.537607	0.00119184	0.00355395	2.44929	0	0	0	0
lfhB	ROD_02281	0.941291	0.103645	0.222786	0.652113	-0.27604	0.000239389	0.00117014	2.93176	1.17122	7.11162e-06	5.74572e-05	4.24066	0	0	1	1
lfiR	ROD_02291	-0.0458013	0.0585584	0.151263	0.820267	-0.352262	0.00481468	0.0126256	1.89875	-0.628282	0.000593775	0.0020332	2.69182	0	0	0	0
lfiQ	ROD_02301	-0.224403	0.415745	0.564803	0.248103	1.55054	0.850927	0.874912	0.0580356	-0.454077	0.194887	0.243696	0.613152	0	0	0	0
lfiP	ROD_02311	0.177104	0.569381	0.694395	0.158394	0.0901718	0.00444242	0.0118659	1.9257	1.36504	0.297507	0.3489	0.457299	0	0	0	0
lfiN	ROD_02321	0.0160379	0.0554544	0.145645	0.836704	1.15217	0.0167058	0.0337848	1.47128	-0.387742	0.0046945	0.0108495	1.96459	0	0	0	0
lfiM	ROD_02331	0.0569981	0.109497	0.230401	0.637515	0.0324369	0.111156	0.159642	0.796854	-0.114195	0.0148098	0.0278746	1.55479	0	0	0	0
lafK	ROD_02351	-0.0944764	0.00509288	0.0276293	1.55863	-0.259611	0.000529945	0.00223756	2.65023	0.177469	0.000205734	0.000860248	3.06538	0	0	0	0
lfiE	ROD_02361	-0.225073	0.61638	0.731633	0.135707	0.489942	0.0507092	0.0836257	1.07766	1.10593	0.434089	0.483111	0.315953	0	0	0	0
lfiF	ROD_02371	0.325949	0.573227	0.697608	0.156388	0.232315	0.0133053	0.028425	1.5463	-0.0305326	0.000348675	0.00134942	2.86985	0	0	0	0
ROD_02391	ROD_02391	1.65692	0.139957	0.275297	0.560199	2.33275	0.154452	0.208668	0.680544	0.282104	0.117101	0.157814	0.801855	0	0	0	0
ROD_02401	ROD_02401	1.54235	0.126809	0.255394	0.592789	0.823316	0.278454	0.339762	0.468826	0.999636	0.119545	0.160444	0.794678	0	0	0	0
ROD_02411	ROD_02411	1.55628	0.0227648	0.0797096	1.09849	0.990107	0.132969	0.185114	0.732562	0.2039	0.136627	0.179525	0.745875	0	0	0	0
ROD_02421	ROD_02421	1.57855	0.020665	0.0745465	1.12757	1.18366	0.154077	0.208219	0.68148	0.626372	0.451409	0.499432	0.301524	0	0	0	0
ROD_02431	ROD_02431	1.11804	0.0349323	0.107525	0.968492	1.32033	0.092058	0.136647	0.864399	0.205835	0.166063	0.212324	0.673001	0	0	0	0
ROD_02441	ROD_02441	1.8487	0.00261954	0.017027	1.76886	1.54545	0.780535	0.81193	0.0904816	1.13903	0.151556	0.1965	0.706638	0	0	0	0
ROD_02451	ROD_02451	1.11364	0.105368	0.224763	0.648275	1.33533	0.388797	0.450875	0.345944	0.504358	0.288473	0.339282	0.46944	0	0	0	0
ROD_02461	ROD_02461	2.15968	0.410597	0.56023	0.251634	3.55587	0.304667	0.36617	0.436317	1.0376	0.033198	0.0541448	1.26644	0	0	0	0
ROD_02471	ROD_02471	1.28996	0.0725711	0.175227	0.7564	1.68276	0.47388	0.534084	0.27239	-0.155504	0.00246676	0.00643755	2.19128	0	0	0	0
ROD_02481	ROD_02481	1.63002	0.0887164	0.200551	0.697774	1.10751	0.681083	0.723096	0.140804	1.12927	0.0287183	0.0477791	1.32076	0	0	0	0
ROD_02491	ROD_02491	2.4584	0.00153381	0.0115343	1.93801	1.33578	0.167738	0.223164	0.651376	0.671772	0.0368944	0.0594484	1.22586	0	0	0	0
ROD_02501	ROD_02501	2.08923	0.067789	0.167181	0.776813	2.00983	0.254615	0.315558	0.500921	-0.258278	0.466785	0.513075	0.289819	0	0	0	0
ROD_02511	ROD_02511	2.2826	0.0776714	0.184121	0.734897	1.02485	0.419708	0.480678	0.318146	0.264553	0.226791	0.27693	0.557629	0	0	0	0
ROD_02521	ROD_02521	1.38973	8.26787e-05	0.00127107	2.89583	1.49306	0.0304356	0.0547549	1.26158	1.38223	0.0764306	0.10959	0.960229	1	0	0	1
ROD_02522	ROD_02522	1.8133	0.234392	0.389565	0.40942	1.56546	0.338353	0.400453	0.397448	2.10384	0.594303	0.633163	0.198484	0	0	0	0
ROD_02531	ROD_02531	1.33748	0.0538157	0.142421	0.846427	2.01994	0.0518464	0.0852996	1.06905	0.47842	0.97536	0.97977	0.00887586	0	0	0	0
ROD_02541	ROD_02541	1.5607	0.0297503	0.09586	1.01836	0.0767281	0.783627	0.814452	0.0891344	-0.522883	0.192337	0.240938	0.618094	0	0	0	0
ROD_02551	ROD_02551	1.32429	0.32186	0.476192	0.322217	2.23576	0.67274	0.715793	0.145212	0.701696	0.158562	0.20423	0.689881	0	0	0	0
ROD_02561	ROD_02561	0.999242	0.0465165	0.130599	0.884061	0.578312	0.601822	0.652026	0.185735	-0.141094	0.195348	0.244095	0.612442	0	0	0	0
ROD_02571	ROD_02571	1.33404	0.0313735	0.0992322	1.00335	2.84464	0.135463	0.187896	0.726083	-0.00185398	0.307913	0.359379	0.444447	0	0	0	0
ROD_02581	ROD_02581	0.875973	0.0881919	0.200038	0.698887	2.20393	0.176763	0.232834	0.632953	1.55024	0.761	0.788142	0.103396	0	0	0	0
ROD_02591	ROD_02591	1.84692	0.0206456	0.0745317	1.12766	0.982859	0.342506	0.404835	0.392721	2.32345	0.117442	0.158142	0.800952	0	0	0	0
ROD_02601	ROD_02601	0.964289	0.0380107	0.113846	0.943683	2.65058	0.46329	0.523962	0.2807	1.03978	0.111424	0.150954	0.821156	0	0	0	0
ROD_02611	ROD_02611	0.0444756	0.000641293	0.00609852	2.21478	0.93172	3.21949e-06	3.72911e-05	4.42839	-0.351214	2.02296e-07	2.73156e-06	5.56359	0	0	0	0
ROD_02621	ROD_02621	0.445942	0.788993	0.857975	0.0665255	1.14632	0.85633	0.879911	0.055561	0.437724	0.00805721	0.0168378	1.77371	0	0	0	0
dam	ROD_02631	0.821684	0.113241	0.235337	0.628311	2.52213	0.34852	0.410795	0.386375	0.143914	0.104306	0.142735	0.845469	0	0	0	0
ROD_02641	ROD_02641	2.40878	0.0874687	0.19923	0.700646	0.253954	0.513057	0.57059	0.243676	2.35568	0.364852	0.416779	0.380094	0	0	0	0
ROD_02651	ROD_02651	0.740432	0.451855	0.596614	0.224306	1.40396	0.847578	0.871652	0.0596571	0.155666	0.546246	0.58865	0.230143	0	0	0	0
ROD_02661	ROD_02661	1.15248	0.306375	0.461878	0.335473	2.46722	0.0422445	0.0719231	1.14313	0.783452	0.908989	0.920667	0.0358974	0	0	0	0
ROD_02671	ROD_02671	1.14565	0.575102	0.69902	0.15551	1.1623	0.982279	0.984899	0.00660846	0.554095	0.327708	0.379582	0.420694	0	0	0	0
ROD_02681	ROD_02681	1.53726	0.211912	0.363831	0.4391	1.32223	0.720837	0.758547	0.120017	0.494317	0.280186	0.330809	0.480423	0	0	0	0
ROD_02691	ROD_02691	1.19432	0.803571	0.867268	0.0618467	0.702322	0.684433	0.726022	0.13905	0.138983	0.100197	0.137961	0.860242	0	0	0	0
ROD_02701	ROD_02701	0.0256608	0.917455	0.946975	0.0236615	0.929464	0.859278	0.882199	0.0544333	-0.758575	0.0619394	0.0912202	1.03991	0	0	0	0
ROD_02711	ROD_02711	0.419253	0.706196	0.802194	0.0957207	0.484487	0.667148	0.711237	0.147986	0.352271	0.437034	0.485615	0.313708	0	0	0	0
ROD_02731	ROD_02731	0.740924	0.168766	0.310124	0.508465	2.203	0.213941	0.273336	0.563303	1.55688	0.0136777	0.0262285	1.58123	0	0	0	0
ROD_02732	ROD_02732	2.32184	0.586497	0.707327	0.15038	1.70687	0.246148	0.306686	0.513306	-0.14402	0.198362	0.24703	0.60725	0	0	0	0
ROD_02733	ROD_02733	1.59362	0.0374698	0.112775	0.947786	1.02136	0.457776	0.518325	0.285397	1.87523	0.987116	0.989748	0.00447529	0	0	0	0
ROD_02751	ROD_02751	0.475849	0.275809	0.4321	0.364416	0.129572	0.755454	0.790043	0.10235	0.203449	0.349251	0.401397	0.396426	0	0	0	0
ROD_02761	ROD_02761	1.1313	0.100956	0.218351	0.660845	0.911376	0.585515	0.636943	0.195899	1.01368	0.206398	0.255089	0.593309	0	0	0	0
ROD_02762	ROD_02762	1.91097	0.514772	0.650519	0.18674	1.50911	0.560328	0.613961	0.211859	-0.291804	0.398084	0.447936	0.348784	0	0	0	0
ROD_02763	ROD_02763	0.397026	0.90568	0.938313	0.0276521	0.618349	0.750525	0.786065	0.104541	0.308396	0.71723	0.747828	0.126198	0	0	0	0
ROD_02771	ROD_02771	1.26652	0.46463	0.608225	0.215935	0.240174	0.452686	0.513826	0.289184	0.0379868	0.414584	0.464205	0.33329	0	0	0	0
ROD_02781	ROD_02781	1.20183	0.831323	0.886454	0.0523437	1.55658	0.817177	0.844117	0.0735972	0.197056	0.626536	0.66403	0.177812	0	0	0	0
ROD_02791	ROD_02791	1.17807	0.764895	0.842388	0.0744877	2.29792	0.502494	0.560518	0.25141	1.146	0.321255	0.372992	0.428301	0	0	0	0
ROD_02801	ROD_02801	1.12139	0.396314	0.546752	0.262209	0.88438	0.352205	0.41424	0.382748	0.849131	0.118369	0.159172	0.798135	0	0	0	0
ROD_02811	ROD_02811	1.14464	0.386242	0.538185	0.269069	1.22001	0.552613	0.607414	0.216515	0.746305	0.16795	0.214288	0.669001	0	0	0	0
ROD_02821	ROD_02821	1.10811	0.748787	0.829384	0.0812444	0.880165	0.877731	0.897347	0.0470397	-0.778717	0.428851	0.477827	0.32073	0	0	0	0
ROD_02831	ROD_02831	0.403982	0.41175	0.560884	0.251127	0.342475	0.19172	0.249158	0.603525	0.064882	0.475855	0.521286	0.282924	0	0	0	0
ROD_02842	ROD_02842	0.285003	0.857239	0.90677	0.0425029	1.73169	0.626003	0.674433	0.171061	0.659373	0.70042	0.732802	0.135013	0	0	0	0
ROD_02851	ROD_02851	0.392231	0.772235	0.847879	0.0716662	0.789885	0.711014	0.749501	0.125228	0.331836	0.319236	0.370736	0.430935	0	0	0	0
ROD_02861	ROD_02861	1.188	0.219426	0.37164	0.429877	0.788785	0.886586	0.904914	0.0433928	0.355765	0.17386	0.220677	0.656242	0	0	0	0
ROD_02871	ROD_02871	0.981856	0.55624	0.683738	0.16511	0.357947	0.611351	0.660979	0.179813	0.713137	0.330527	0.382304	0.417591	0	0	0	0
ROD_02881	ROD_02881	0.393465	0.880672	0.922165	0.0351915	0.752536	0.368222	0.430693	0.365832	-0.591693	0.203912	0.252752	0.597306	0	0	0	0
ROD_02891	ROD_02891	0.0978082	0.710847	0.805616	0.093872	0.47245	0.701441	0.740848	0.130271	0.0559017	0.0979956	0.135426	0.868297	0	0	0	0
ROD_02901	ROD_02901	1.20054	0.439185	0.58526	0.232651	0.655239	0.732473	0.768806	0.114183	1.36465	0.200083	0.248798	0.604153	0	0	0	0
ROD_02911	ROD_02911	-0.145677	0.00572391	0.0300521	1.52213	0.333737	0.0102193	0.0232227	1.63409	-0.0176557	0.015049	0.0282487	1.549	0	0	0	0
ROD_02921	ROD_02921	-0.0694783	0.000265246	0.00312334	2.50538	0.128683	1.53781e-06	2.08801e-05	4.68027	0.459175	8.22014e-06	6.44944e-05	4.19048	0	0	0	0
ner	ROD_02931	-0.622648	0.407074	0.557204	0.253986	0.209465	0.555649	0.609929	0.214721	0.802036	0.352162	0.404078	0.393535	0	0	0	0
cI	ROD_02941	-0.102343	0.358579	0.511682	0.291	-1.19874	0.479343	0.538999	0.268412	-1.88825	0.617565	0.655375	0.18351	0	0	0	0
lfiJ	ROD_02961	-0.26483	0.0323133	0.101443	0.993777	0.387179	0.0140641	0.0296882	1.52742	0.144469	0.000252607	0.00101374	2.99407	0	0	0	0
tagD	ROD_02971	0.121404	0.220875	0.373448	0.42777	0.57501	0.0777927	0.119174	0.923819	0.485813	0.0712565	0.103139	0.986576	0	0	0	0
ROD_02981	ROD_02981	0.182689	0.428857	0.575894	0.239658	-0.0573837	0.0156895	0.0323179	1.49056	0.0917504	0.0306563	0.0505049	1.29667	0	0	0	0
lafV	ROD_03011	1.34467	0.454414	0.598481	0.22295	0.153495	0.00134081	0.00465473	2.33211	0.264958	0.00141562	0.00409795	2.38743	0	0	0	0
lfgN	ROD_03021	-0.11041	0.499273	0.63897	0.194519	-0.517379	0.0333494	0.0590859	1.22852	0.136815	0.00245412	0.0064217	2.19235	0	0	0	0
lfgM	ROD_03031	-0.771253	0.187252	0.334046	0.476194	-0.83946	0.10117	0.147301	0.831794	-0.870653	0.0138082	0.0264167	1.57812	0	0	0	0
lfgA	ROD_03041	1.36632	0.0265377	0.0887861	1.05166	-0.898768	0.00032508	0.00150047	2.82377	-0.0480631	5.42043e-05	0.000296365	3.52817	0	0	0	0
lfgB	ROD_03051	0.571129	0.266382	0.423853	0.372785	2.38917	0.187525	0.244367	0.611958	-0.862873	0.0213724	0.0378918	1.42146	0	0	0	0
lfgC	ROD_03061	1.37396	0.0116477	0.0492508	1.30759	-0.178962	0.000224663	0.00111488	2.95277	-0.281189	0.0175022	0.0320174	1.49461	0	0	0	0
lfgD	ROD_03071	-0.436268	0.00414605	0.0236475	1.62621	-0.557487	6.79178e-05	0.00044088	3.35568	-0.327088	2.14514e-05	0.000139806	3.85447	0	0	0	0
lfgE	ROD_03081	0.321328	0.0274592	0.0908465	1.04169	0.0667917	3.84922e-08	9.22304e-07	6.03513	0.570188	9.3192e-05	0.000460124	3.33713	0	0	0	0
lfgG	ROD_03111	0.793444	0.064458	0.16108	0.792958	-0.260752	0.0126192	0.0272932	1.56395	0.218119	0.00309737	0.00782084	2.10675	0	0	0	0
lfgH	ROD_03121	-0.467017	0.0143558	0.0574702	1.24056	-0.0599137	0.00220748	0.00685991	2.16368	-0.252371	0.00687987	0.0147495	1.83122	0	0	0	0
lfgI	ROD_03131	0.694907	0.000609325	0.00580581	2.23614	-0.282318	9.47668e-05	0.000568368	3.24537	-0.67812	1.14767e-05	8.44502e-05	4.0734	0	0	0	0
lfgJ	ROD_03141	0.716712	0.476868	0.620754	0.20708	-0.560977	0.0687143	0.107343	0.969227	-0.798923	0.0365847	0.0590574	1.22873	0	0	0	0
lfgK	ROD_03151	0.352514	0.000470282	0.00479903	2.31885	-0.100516	2.72591e-06	3.29808e-05	4.48174	-0.163031	7.42466e-06	5.95034e-05	4.22546	0	0	0	0
lfgL	ROD_03161	-0.521693	0.0588716	0.151694	0.81903	-0.135002	0.00206319	0.00651057	2.18638	-0.44129	0.000419457	0.00157112	2.80379	0	0	0	0
lafW	ROD_03171	0.664715	0.104676	0.223724	0.650288	0.939138	0.00468218	0.0123929	1.90683	0.0170526	1.06275e-05	7.93086e-05	4.10068	0	0	0	0
ROD_03181	ROD_03181	-0.0563916	0.0690192	0.169388	0.771118	0.224101	0.414583	0.475588	0.322769	0.365313	0.0203451	0.0362944	1.44016	0	0	0	0
lafZ	ROD_03191	-0.112629	0.00424991	0.0240993	1.618	-0.743324	2.40746e-06	3.00007e-05	4.52287	-0.46637	0.00105893	0.00322897	2.49094	0	0	0	0
ROD_03201	ROD_03201	-0.538927	0.289317	0.446255	0.350417	-0.257376	0.572487	0.625382	0.203855	-0.257183	0.413239	0.463008	0.334412	0	0	0	0
lafA	ROD_03211	0.119953	0.0585548	0.151263	0.820267	-0.0181696	0.00146141	0.00498144	2.30265	-0.203713	0.000731982	0.00240614	2.61868	0	0	0	0
lafB	ROD_03221	-0.676975	5.62122e-05	0.000934576	3.02939	0.15911	5.28848e-06	5.58318e-05	4.25312	1.82728	3.70812e-05	0.000214247	3.66909	0	0	1	1
lafC	ROD_03231	-0.449956	0.701989	0.799841	0.0969961	0.232831	0.101194	0.147301	0.831794	0.415525	0.178214	0.22556	0.646738	0	0	0	0
lafD	ROD_03241	-0.507906	0.295652	0.452123	0.344744	-0.502767	0.189618	0.246744	0.607753	1.17641	0.0293376	0.0486604	1.31282	0	0	0	0
lafE	ROD_03251	0.138879	0.00341769	0.0205229	1.68776	-0.534447	1.86098e-05	0.000157379	3.80305	-0.302605	6.09123e-05	0.000325481	3.48747	0	0	0	0
lafF	ROD_03261	0.083658	0.1273	0.256067	0.591647	-0.403208	0.0136514	0.0289618	1.53817	-0.0628882	0.0640733	0.0940229	1.02677	0	0	0	0
lafS	ROD_03271	0.0851909	0.0641024	0.160731	0.793899	0.248085	0.100246	0.146139	0.835235	0.000518105	0.0412398	0.0650678	1.18663	0	0	0	0
lafT	ROD_03281	-0.0741093	0.0187939	0.0701476	1.15399	-0.477357	0.000185688	0.000965575	3.01521	0.878367	0.0158688	0.0294483	1.53094	0	0	0	0
lafU	ROD_03291	0.0712316	0.0815653	0.190909	0.719173	1.84922	0.246265	0.306686	0.513306	-1.09847	0.00492803	0.0113303	1.94576	0	0	0	0
ROD_03301	ROD_03301	0.0208521	0.0914661	0.20471	0.688861	2.07757	0.0490204	0.0814174	1.08928	-0.332403	0.00122787	0.00364187	2.43868	0	0	0	0
dbh	ROD_03311	-0.116782	0.0197966	0.0727561	1.13813	0.210266	0.000538765	0.00226634	2.64468	0.350649	0.00013747	0.000623333	3.20528	0	0	0	0
pepD	ROD_03321	0.0827755	0.0267897	0.0892624	1.04933	-0.542849	0.000649664	0.0026463	2.57736	-0.761338	3.83494e-06	3.40203e-05	4.46826	0	0	0	0
gpt	ROD_03331	-1.22108	0.000875153	0.00763084	2.11743	-1.6766	7.82717e-05	0.000493667	3.30657	-0.949754	0.000922384	0.00289571	2.53825	1	1	0	2
frsA	ROD_03341	-0.554164	0.00277182	0.0177338	1.7512	-0.446253	3.85723e-07	6.37226e-06	5.19571	-0.728476	6.93627e-06	5.63197e-05	4.24934	0	0	0	0
crl	ROD_03351	-0.705636	0.0294592	0.0952358	1.0212	-0.0853932	0.00805212	0.0190692	1.71967	-0.11879	0.0221036	0.0388547	1.41056	0	0	0	0
phoE	ROD_03361	-0.402331	0.000917746	0.00792569	2.10096	0.935272	0.000157265	0.000847532	3.07184	-0.13015	0.000107986	0.000515969	3.28738	0	0	0	0
proB	ROD_03371	-1.89387	1.70614e-07	7.44608e-06	5.12807	-2.52181	5.53815e-10	2.27483e-08	7.64305	-2.86534	1.05227e-14	7.14376e-13	12.1461	1	1	1	3
proA	ROD_03381	-2.56813	2.31323e-09	1.65168e-07	6.78207	-2.90033	9.3489e-12	6.17533e-10	9.20934	-2.41784	8.27427e-12	3.42751e-10	9.46502	1	1	1	3
espS	ROD_03391	-0.268868	0.000418861	0.004403	2.35625	-0.19642	0.000182014	0.000948493	3.02297	-0.718743	0.000137766	0.000624096	3.20475	0	0	0	0
espI	ROD_03401	-0.890094	7.21964e-07	2.55139e-05	4.59322	-1.11088	5.12823e-11	2.7852e-09	8.55514	-0.614893	1.18144e-05	8.63209e-05	4.06388	0	1	0	1
ROD_03421	ROD_03421	-0.725556	0.0246133	0.0842507	1.07443	-0.0930727	0.0435838	0.0736644	1.13274	-1.46398	0.000651793	0.00218816	2.65992	0	0	1	1
aatD	ROD_03431	-1.2198	3.55421e-09	2.37986e-07	6.62345	-1.31634	9.21165e-10	3.44874e-08	7.46234	-0.596026	4.32334e-10	1.18722e-08	7.92547	1	1	0	2
aatP	ROD_03451	-1.27214	2.81164e-09	1.93567e-07	6.71317	-1.53809	1.67135e-13	1.57107e-11	10.8038	-1.8361	2.47752e-14	1.55258e-12	11.8089	1	1	1	3
aatA	ROD_03461	-0.568297	0.000144578	0.00193616	2.71306	-0.662858	2.1422e-05	0.000175689	3.75525	-0.786801	7.5121e-08	1.1439e-06	5.94161	0	0	0	0
aatB	ROD_03471	-0.774852	0.000246567	0.00294674	2.53066	-0.816803	0.00302813	0.008842	2.05345	-0.990989	0.000125117	0.000580187	3.23643	0	0	0	0
aatC	ROD_03481	-0.847682	0.103817	0.222999	0.651697	-0.378963	0.0447911	0.0754702	1.12222	-1.09601	0.00343217	0.00850733	2.07021	0	0	1	1
ROD_03491	ROD_03491	-0.236765	0.00019166	0.00241807	2.61653	-0.0380594	2.54364e-06	3.11612e-05	4.50639	-0.931135	8.55904e-09	1.66018e-07	6.77984	0	0	0	0
ROD_03501	ROD_03501	-0.0854471	0.00477641	0.0263809	1.57871	0.689191	1.07308e-05	9.8225e-05	4.00778	0.373977	1.86883e-06	1.8343e-05	4.73653	0	0	0	0
ROD_03511	ROD_03511	0.398657	0.0402786	0.118389	0.926687	0.892801	0.000110452	0.000643491	3.19146	0.20466	0.00563583	0.0126635	1.89745	0	0	0	0
ROD_03521	ROD_03521	0.0940414	0.0260418	0.0876669	1.05716	-0.137197	0.000598926	0.00247887	2.60575	0.0746697	2.40557e-06	2.27877e-05	4.6423	0	0	0	0
ROD_03531	ROD_03531	0.550887	0.573749	0.697642	0.156367	0.486439	0.0473195	0.0790761	1.10195	0.212641	0.00889954	0.0182317	1.73917	0	0	0	0
dcuA	ROD_03541	-0.14627	2.34841e-05	0.000455189	3.34181	-0.404007	1.2809e-07	2.55553e-06	5.59252	-0.349933	4.64764e-07	5.6093e-06	5.25109	0	0	0	0
puuP	ROD_03551	-0.182854	0.000336131	0.00371894	2.42958	0.295913	8.88098e-06	8.41283e-05	4.07506	-0.518249	9.91529e-09	1.90062e-07	6.7211	0	0	0	0
puuA	ROD_03561	-0.352651	3.77188e-05	0.00065628	3.18291	0.393443	8.71984e-08	1.82148e-06	5.73958	2.13216	4.86456e-05	0.000268982	3.57028	0	0	1	1
puuD	ROD_03571	-0.230026	0.114911	0.237399	0.624521	0.689989	0.00195376	0.00623774	2.20497	1.13336	0.0212813	0.037758	1.42299	0	0	0	0
puuR	ROD_03581	0.520179	0.878249	0.920824	0.0358234	0.109359	0.153219	0.207231	0.683546	-0.117139	0.0677248	0.0986703	1.00581	0	0	0	0
puuC	ROD_03591	-0.0386392	0.128127	0.257518	0.589193	-0.537273	0.00096553	0.00361711	2.44164	0.756983	0.0261942	0.0443496	1.35311	0	0	0	0
puuB	ROD_03601	-0.0407613	0.00415369	0.0236522	1.62613	-0.0754014	3.35585e-05	0.000252749	3.59731	0.413019	0.000177793	0.000764337	3.11672	0	0	0	0
ROD_03611	ROD_03611	0.1849	0.00407336	0.0232872	1.63288	0.320969	5.70273e-05	0.000385546	3.41392	0.104814	0.00169489	0.00473677	2.32452	0	0	0	0
ROD_03621	ROD_03621	0.0927473	0.0413472	0.120086	0.920507	-0.386377	0.0238074	0.045035	1.34645	-0.374892	0.0431863	0.0673133	1.1719	0	0	0	0
ROD_03631	ROD_03631	-0.244349	0.144344	0.280204	0.552526	0.779995	0.151331	0.205359	0.687486	-0.0873354	0.0249649	0.042727	1.3693	0	0	0	0
ROD_03641	ROD_03641	0.0734306	0.0548517	0.144693	0.839554	-0.118101	0.00504319	0.0131193	1.88209	-0.0464542	0.0275885	0.0462617	1.33478	0	0	0	0
ROD_03651	ROD_03651	0.230912	5.67525e-05	0.000940359	3.02671	0.533692	4.0219e-09	1.23642e-07	6.90783	0.135859	8.4324e-05	0.000424358	3.37227	0	0	0	0
ROD_03661	ROD_03661	-0.0416859	0.242707	0.397571	0.400585	-0.0834884	0.101353	0.147444	0.831373	-0.132246	0.177605	0.224847	0.648114	0	0	0	0
ROD_03671	ROD_03671	0.118122	0.0779243	0.184489	0.73403	-0.666369	0.00443027	0.0118399	1.92665	0.0804571	0.0568844	0.084927	1.07095	0	0	0	0
ROD_03681	ROD_03681	-0.330813	0.3695	0.522381	0.282013	1.18967	0.403514	0.465293	0.332274	0.147299	0.193633	0.242376	0.615511	0	0	0	0
ROD_03691	ROD_03691	-0.0488332	0.112794	0.235028	0.628881	-0.477259	0.0190649	0.0376428	1.42432	-0.341559	0.0747629	0.107673	0.967895	0	0	0	0
mchF	ROD_03701	0.621226	0.0708858	0.172297	0.763722	-0.215949	1.23599e-05	0.000111262	3.95365	-0.239605	0.000159163	0.000700889	3.15435	0	0	0	0
mchE	ROD_03711	0.241321	0.0501492	0.137174	0.862729	-0.165914	7.09001e-06	6.98709e-05	4.1557	-0.0255357	1.66442e-05	0.000113511	3.94496	0	0	0	0
mchD	ROD_03721	-0.0758192	0.000676797	0.00631333	2.19974	-0.227807	0.000107673	0.000630308	3.20045	-0.022114	5.87209e-06	4.8941e-05	4.31033	0	0	0	0
ROD_03731	ROD_03731	-0.308615	0.104048	0.223162	0.65138	-0.429462	0.0148566	0.0310206	1.50835	-0.0778646	0.024145	0.0415713	1.38121	0	0	0	0
ROD_03741	ROD_03741	-0.654752	0.59154	0.712232	0.147378	-0.602819	0.0825082	0.124822	0.903709	-0.570353	0.0368002	0.0593661	1.22646	0	0	0	0
ROD_03751	ROD_03751	0.00984281	0.267145	0.424651	0.371968	-0.359949	0.00871488	0.0203917	1.69055	-0.254952	0.0717384	0.103745	0.984034	0	0	0	0
ROD_03761	ROD_03761	-0.419499	0.0915907	0.204895	0.688469	-1.01676	5.06253e-05	0.000352502	3.45284	0.162455	0.00037521	0.00143395	2.84347	0	1	0	1
ROD_03771	ROD_03771	-0.132998	0.0190088	0.0706868	1.15066	-0.271552	0.00012695	0.000711622	3.14775	-0.030232	0.000334931	0.00130554	2.88421	0	0	0	0
rpiB	ROD_03781	0.0042014	0.0059245	0.0308402	1.51088	-0.575863	0.00228106	0.00702572	2.15331	0.119273	0.119721	0.160591	0.794278	0	0	0	0
ROD_03791	ROD_03791	0.327486	0.113287	0.235337	0.628311	-0.29232	2.42184e-06	3.00456e-05	4.52222	0.145786	0.000183279	0.000781734	3.10694	0	0	0	0
ROD_03801	ROD_03801	0.298587	0.0833438	0.193003	0.714435	-0.301763	0.00980377	0.0224243	1.64928	0.319	0.00592935	0.0131655	1.88056	0	0	0	0
ROD_03811	ROD_03811	0.161659	0.561863	0.687628	0.162647	-0.54676	0.0164167	0.0333658	1.4767	0.679962	0.0898376	0.126005	0.899613	0	0	0	0
ROD_03821	ROD_03821	0.129654	0.435021	0.581332	0.235576	0.723639	0.0264619	0.0489576	1.31018	-0.106034	0.0104103	0.0209108	1.67963	0	0	0	0
ROD_03831	ROD_03831	0.109883	0.10545	0.224763	0.648275	-0.758185	0.0303989	0.0547291	1.26178	0.935045	0.0075789	0.0159748	1.79656	0	0	0	0
ROD_03841	ROD_03841	-0.415444	0.705487	0.801772	0.0959491	0.774753	0.0987386	0.144545	0.839998	0.421212	0.014692	0.0276849	1.55776	0	0	0	0
ROD_03851	ROD_03851	-0.11585	0.342778	0.496739	0.303872	0.831924	0.0215197	0.0415272	1.38167	-0.276103	1.60817e-05	0.000110255	3.9576	0	0	0	0
ROD_03861	ROD_03861	1.01777	0.00904326	0.0412346	1.38474	-1.05297	9.89948e-05	0.000587954	3.23066	-0.566463	3.91991e-08	6.38685e-07	6.19471	0	1	0	1
ROD_03871	ROD_03871	-0.50528	0.0120197	0.0504794	1.29689	0.0439197	0.000529236	0.00223756	2.65023	0.483371	0.00138952	0.0040346	2.3942	0	0	0	0
ROD_03881	ROD_03881	0.107956	0.0255953	0.086641	1.06228	0.506211	0.00374479	0.0104478	1.98098	0.36959	0.00867514	0.0178769	1.74771	0	0	0	0
ROD_03891	ROD_03891	-0.285109	0.000186881	0.00237884	2.62364	0.0874271	2.03454e-12	1.53653e-10	9.81346	-0.0996596	6.49663e-11	2.31792e-09	8.6349	0	0	0	0
ROD_03901	ROD_03901	0.155802	0.00464227	0.0259035	1.58664	-0.0227157	7.34686e-05	0.000468818	3.329	0.0763374	2.28799e-05	0.000146192	3.83508	0	0	0	0
ROD_03911	ROD_03911	0.173077	0.0229094	0.0799294	1.09729	1.39366	0.0143633	0.030197	1.52004	-0.0907036	1.10314e-05	8.14521e-05	4.0891	0	0	0	0
ROD_03921	ROD_03921	-0.137388	0.000122166	0.00170613	2.76799	-0.113023	5.60267e-08	1.25623e-06	5.90093	-0.260975	1.30349e-09	3.12326e-08	7.50539	0	0	0	0
prpR	ROD_03931	-0.304042	1.98379e-05	0.000395787	3.40254	-0.898985	4.65011e-12	3.20137e-10	9.49466	0.320105	4.05935e-10	1.12805e-08	7.94767	0	0	0	0
prpB	ROD_03941	0.296	0.068493	0.168492	0.773421	-0.620553	0.0180976	0.0360919	1.44259	-0.825653	0.00146667	0.00420722	2.376	0	0	0	0
prpC	ROD_03951	-0.640937	0.000349605	0.00381191	2.41886	-0.427487	2.83792e-05	0.000219838	3.6579	0.187719	0.000115382	0.000542818	3.26535	0	0	0	0
prpD	ROD_03961	-0.110243	0.00739223	0.0359177	1.44469	2.84663	0.00665747	0.0164685	1.78335	-0.442726	0.000186385	0.000792216	3.10116	0	0	0	0
prpE	ROD_03971	-0.131339	0.00988774	0.043818	1.35835	0.00967237	9.31919e-05	0.000561679	3.25051	-0.275388	2.15764e-05	0.000140247	3.85311	0	0	0	0
lacY	ROD_03981	-0.209608	0.0313856	0.0992322	1.00335	-0.358746	0.000299563	0.00140659	2.85183	0.34075	0.00404594	0.00967069	2.01454	0	0	0	0
lacZ	ROD_03991	-0.299415	0.000367903	0.00397926	2.4002	0.205829	3.4423e-09	1.07859e-07	6.96714	-0.224931	5.91493e-10	1.5461e-08	7.81076	0	0	0	0
lacI	ROD_04001	-0.184028	0.0364856	0.110428	0.956919	-0.952486	0.00731316	0.0177227	1.75147	-0.437738	0.00895731	0.0183194	1.73709	0	0	0	0
ROD_04011	ROD_04011	-0.213122	0.197808	0.346553	0.46023	2.14819	0.00524703	0.0135271	1.86879	0.278426	0.0377633	0.0603818	1.21909	0	0	0	0
ROD_04021	ROD_04021	1.02521	0.227651	0.381602	0.41839	0.00601647	0.0721065	0.111855	0.951343	-0.0804013	0.00287489	0.00734578	2.13396	0	0	0	0
ROD_04031	ROD_04031	0.278066	0.353979	0.507404	0.294646	0.542204	0.0382304	0.0661722	1.17932	0.0179341	0.0800976	0.113979	0.943176	0	0	0	0
fbpC	ROD_04041	-0.361081	0.163102	0.30348	0.517871	1.20589	0.0154907	0.0320299	1.49444	0.0971256	0.000872292	0.00277048	2.55745	0	0	0	0
afuB	ROD_04051	0.617899	0.00652043	0.0326891	1.4856	0.142162	3.48113e-05	0.000260317	3.5845	-0.337099	1.50541e-07	2.13289e-06	5.67103	0	0	0	0
afuA	ROD_04061	-0.459072	0.0938719	0.207905	0.682135	0.216295	0.0070167	0.0171488	1.76577	0.182547	0.000224811	0.000923424	3.0346	0	0	0	0
uhpC	ROD_04071	-0.432808	0.0268987	0.0895068	1.04814	0.285396	0.000496611	0.00212933	2.67176	0.524421	0.101405	0.139311	0.856016	0	0	0	0
uhpB	ROD_04081	0.0463119	0.0477695	0.132669	0.877231	0.437011	0.0193964	0.038015	1.42004	-0.442154	0.000176438	0.000759182	3.11965	0	0	0	0
uhpA	ROD_04091	1.1201	0.0794675	0.187358	0.727327	-0.583229	0.00150462	0.00508617	2.29361	0.0383189	0.0036594	0.0089615	2.04762	0	0	0	0
tauA	ROD_04101	0.347026	0.0845655	0.195164	0.709601	-0.626684	0.000479245	0.00207305	2.68339	-0.309718	0.00466433	0.0108002	1.96657	0	0	0	0
tauB	ROD_04111	-0.0445934	0.0576247	0.149676	0.824847	-0.379972	0.000616884	0.00253602	2.59585	1.19193	0.000229573	0.000939826	3.02695	0	0	1	1
tauC	ROD_04121	-0.730099	0.0139987	0.0566437	1.24685	0.217751	0.00263455	0.0078766	2.10366	-0.0383976	0.00914281	0.018624	1.72993	0	0	0	0
tauD	ROD_04131	0.18622	0.251966	0.407818	0.389533	-0.0706393	0.0542327	0.0882749	1.05416	0.173682	0.0124475	0.0242985	1.61442	0	0	0	0
hemB	ROD_04141	-2.68961	0.0111291	0.0476765	1.3217	-1.92024	0.0933754	0.138131	0.85971	-2.3528	0.0193276	0.0347711	1.45878	0	0	0	0
ROD_04151	ROD_04151	0.21848	0.000148876	0.0019721	2.70507	0.621831	3.18113e-07	5.47528e-06	5.26159	0.0855123	7.6959e-10	1.96951e-08	7.70564	0	0	0	0
ROD_04161	ROD_04161	-0.031445	0.177893	0.322052	0.492074	0.218289	0.0216144	0.0416046	1.38086	0.511179	0.0423582	0.0663138	1.1784	0	0	0	0
ampH	ROD_04171	0.434266	0.184386	0.33038	0.480986	0.711028	0.0376686	0.0653617	1.18468	-0.066767	0.000386405	0.00146965	2.83279	0	0	0	0
sbmA	ROD_04181	-0.195025	0.00838909	0.0392025	1.40669	0.291013	0.000117058	0.000670783	3.17342	-0.324113	0.000113598	0.000536489	3.27044	0	0	0	0
ROD_04191	ROD_04191	-0.616704	0.0103915	0.0451157	1.34567	-0.173176	0.000745368	0.00297417	2.52663	-0.874525	0.00014186	0.000642049	3.19243	0	0	0	0
ROD_04201	ROD_04201	-0.269985	0.0970499	0.212822	0.671984	0.359949	0.187104	0.243949	0.612701	-0.434049	0.00793916	0.0166266	1.7792	0	0	0	0
ROD_04211	ROD_04211	0.241517	0.959751	0.97298	0.011896	0.121386	0.79692	0.82581	0.0831197	0.0516484	0.314159	0.365466	0.437153	0	0	0	0
ddlA	ROD_04231	-0.131976	0.00505134	0.0274649	1.56122	0.0998208	8.5938e-05	0.000531728	3.27431	0.76326	0.00135601	0.00395476	2.40288	0	0	0	0
ROD_04241	ROD_04241	0.755408	0.635427	0.747166	0.126583	1.23254	0.229691	0.289887	0.537772	0.106807	0.369652	0.420989	0.375729	0	0	0	0
ROD_04251	ROD_04251	-0.564378	0.0140828	0.0568776	1.24506	-0.150904	0.00320983	0.00926737	2.03304	-0.0670054	0.00767601	0.0161308	1.79234	0	0	0	0
ROD_04261	ROD_04261	-0.495235	0.00396484	0.0228809	1.64053	-0.113169	0.0162791	0.0331786	1.47914	-0.128343	0.00717983	0.0152888	1.81563	0	0	0	0
phoA	ROD_04271	-0.67166	0.000394518	0.00419218	2.37756	-0.378231	2.51366e-05	0.000200437	3.69802	-0.360826	0.000135561	0.00061754	3.20933	0	0	0	0
psiF	ROD_04281	0.472293	0.210743	0.362491	0.440702	-0.633132	0.174153	0.23032	0.637669	-0.679144	0.0740714	0.106834	0.97129	0	0	0	0
ROD_04291	ROD_04291	-0.166277	0.119483	0.244467	0.611779	-0.316805	0.00796413	0.0189066	1.72339	0.383601	0.00699782	0.0149684	1.82482	0	0	0	0
proC	ROD_04301	-2.49498	1.23008e-06	4.00842e-05	4.39703	-2.90557	2.00828e-10	9.17425e-09	8.03743	-2.30248	2.94589e-09	6.34339e-08	7.19768	1	1	1	3
ROD_04311	ROD_04311	-0.527748	0.683055	0.784486	0.105415	1.34902	0.767031	0.799754	0.0970435	-0.239162	0.558359	0.59931	0.222348	0	0	0	0
aroL	ROD_04321	0.411658	0.112781	0.235028	0.628881	0.280556	0.0237027	0.0448717	1.34803	0.586891	0.0942341	0.131155	0.882215	0	0	0	0
ROD_04331	ROD_04331	-0.864637	0.0297365	0.09586	1.01836	-0.154468	0.0277629	0.0508639	1.29359	-2.14053	0.0112529	0.0222778	1.65213	0	0	0	0
aroM	ROD_04351	0.510933	0.231343	0.385861	0.41357	0.0725805	0.283409	0.344689	0.462573	-0.445188	0.0431341	0.0672749	1.17215	0	0	0	0
ROD_04361	ROD_04361	-0.570553	0.112765	0.235028	0.628881	-1.42864	0.0502185	0.0829564	1.08115	0.637317	0.308851	0.360216	0.443437	0	0	0	0
rdgC	ROD_04371	-1.12958	0.723275	0.8146	0.0890553	-0.540178	0.437193	0.498251	0.302551	-1.22087	0.0977449	0.135244	0.868883	0	0	0	0
mak	ROD_04381	-0.422259	0.441423	0.587196	0.231217	-0.00128201	0.222013	0.281797	0.550064	0.698658	0.167947	0.214288	0.669001	0	0	0	0
araJ	ROD_04391	-0.626585	0.479721	0.622695	0.205725	0.434585	0.323013	0.385659	0.413797	-0.0337683	0.314829	0.366052	0.436457	0	0	0	0
ROD_04401	ROD_04401	0.560263	0.57225	0.696851	0.15686	0.238607	0.179462	0.23581	0.627438	-0.1525	0.00647174	0.0140971	1.85087	0	0	0	0
sbcC	ROD_04411	0.00807531	0.725157	0.815471	0.0885916	-0.493642	0.000262204	0.00126271	2.8987	0.139075	0.00144505	0.00417458	2.37939	0	0	0	0
sbcD	ROD_04421	-0.21921	0.1108	0.232443	0.633684	0.184383	0.00624905	0.0156005	1.80686	-0.0816009	0.000973083	0.00302187	2.51972	0	0	0	0
phoB	ROD_04431	-1.39182	9.77824e-05	0.00144331	2.84064	-0.934652	0.00088925	0.00340038	2.46847	-0.143441	0.000901205	0.00285119	2.54497	1	0	0	1
phoR	ROD_04441	-1.73337	3.15461e-09	2.14163e-07	6.66926	-1.95574	7.46926e-10	2.8976e-08	7.53796	-0.85647	1.14406e-07	1.6743e-06	5.77617	1	1	0	2
brnQ	ROD_04451	0.74562	0.192422	0.340906	0.467365	0.626731	0.0322995	0.0576415	1.23926	0.742735	0.0086645	0.0178625	1.74806	0	0	0	0
proY	ROD_04461	0.120693	0.0461799	0.130087	0.885767	0.140259	0.0289382	0.0526423	1.27867	-0.813965	3.43767e-05	0.000203184	3.69211	0	0	0	0
malZ	ROD_04481	0.06283	0.00140588	0.010796	1.96674	0.422186	0.000122857	0.000695857	3.15748	-0.781419	3.80064e-08	6.26039e-07	6.2034	0	0	0	0
ROD_04491	ROD_04491	-0.142425	0.00179632	0.0128554	1.89092	-0.413698	3.99411e-06	4.40705e-05	4.35585	-0.0810866	2.00415e-10	6.16118e-09	8.21034	0	0	0	0
ROD_04501	ROD_04501	0.66456	0.210909	0.362491	0.440702	0.17637	0.0064622	0.0160586	1.79429	1.35424	0.00991478	0.0200428	1.69804	0	0	0	0
ROD_04511	ROD_04511	-0.114665	0.493451	0.634066	0.197866	0.092885	0.156717	0.211086	0.67554	0.0799931	0.139705	0.182881	0.737833	0	0	0	0
acpH	ROD_04521	-0.131953	0.365965	0.518955	0.28487	-0.41296	0.0760157	0.116844	0.932393	0.296499	0.0998296	0.137572	0.861471	0	0	0	0
queA	ROD_04531	-0.638688	0.0663633	0.164328	0.784288	-0.316451	0.0439197	0.074181	1.12971	-0.85754	0.0274367	0.0460703	1.33658	0	0	0	0
tgt	ROD_04541	-0.867616	0.0021754	0.0147863	1.83014	-0.899284	5.64904e-05	0.000383507	3.41623	-1.50638	3.32406e-08	5.60025e-07	6.25179	0	0	1	1
ROD_04551	ROD_04551	-0.427827	0.895794	0.931428	0.0308507	-0.852288	0.920724	0.93546	0.0289748	-2.12295	0.0908236	0.127122	0.895778	0	0	0	0
secD	ROD_04561	-1.40022	0.964753	0.975934	0.0105796	-0.738741	0.766893	0.799754	0.0970435	-1.22373	0.521886	0.565627	0.24747	0	0	0	0
secF	ROD_04571	-0.16961	0.0661668	0.16395	0.785288	-0.516845	0.289137	0.35	0.455932	-0.93708	0.701519	0.733481	0.134611	0	0	0	0
ROD_04581	ROD_04581	1.00282	0.434683	0.581332	0.235576	-1.31635	0.627909	0.676189	0.169932	0.500452	0.386998	0.437413	0.359108	0	0	0	0
ROD_04591	ROD_04591	0.657863	0.631185	0.743251	0.128865	0.547739	0.877586	0.897347	0.0470397	-0.953603	0.377161	0.428039	0.368517	0	0	0	0
tsx	ROD_04601	-0.464353	0.261065	0.417841	0.378989	0.290318	0.0148733	0.0310421	1.50805	0.0946398	0.000477895	0.00174065	2.75929	0	0	0	0
ROD_04611	ROD_04611	1.17901	0.426636	0.573863	0.241192	-0.0965846	0.325489	0.388141	0.41101	0.267153	0.0104078	0.0209108	1.67963	0	0	0	0
nrdR	ROD_04621	1.82515	0.880833	0.922165	0.0351915	0.318684	0.757555	0.791731	0.101422	-0.422507	0.176921	0.224155	0.649452	0	0	0	0
ribD	ROD_04631	-0.766653	0.140521	0.276064	0.55899	-0.596246	0.214005	0.273336	0.563303	-0.524869	0.212788	0.261794	0.582041	0	0	0	0
ribH	ROD_04641	0.164809	0.0413389	0.120086	0.920507	-0.239311	0.288941	0.34985	0.456119	-0.329398	0.385969	0.436615	0.359901	0	0	0	0
nusB	ROD_04651	-2.00041	0.365763	0.518819	0.284984	-1.86847	0.160408	0.215228	0.667101	-1.03256	0.962655	0.967857	0.0141887	0	0	0	0
thiL	ROD_04661	-1.85518	0.00855715	0.0397221	1.40097	-1.15934	0.455464	0.51615	0.287224	-1.18207	0.159856	0.205462	0.687267	0	0	0	0
pgpA	ROD_04671	0.796367	0.922631	0.951038	0.0218021	-0.971084	0.300493	0.361643	0.44172	0.115458	0.832202	0.85261	0.0692497	0	0	0	0
ROD_04681	ROD_04681	-0.557581	0.0641268	0.160731	0.793899	-0.0372928	0.00476514	0.0125227	1.9023	-0.479681	0.000127559	0.000588769	3.23005	0	0	0	0
dxs	ROD_04691	-1.07873	0.340376	0.494207	0.306091	-0.867944	0.0916598	0.136139	0.866018	-0.179464	0.0448688	0.0697135	1.15668	0	0	0	0
ispA	ROD_04701	-1.35565	0.783965	0.854028	0.068528	-0.988086	0.898542	0.915587	0.0383003	-1.55375	0.150039	0.19474	0.710546	0	0	0	0
xseB	ROD_04711	-2.95621	0.0746653	0.178861	0.747485	1.32547	0.517659	0.574539	0.24068	-2.59243	0.0336625	0.0547926	1.26128	0	0	0	0
ROD_04721	ROD_04721	-0.740327	0.00528312	0.0283157	1.54797	-0.996137	3.65761e-07	6.08109e-06	5.21602	-0.378113	2.37113e-08	4.18415e-07	6.37839	0	0	0	0
thiJ	ROD_04731	-0.378313	0.408637	0.558406	0.25305	1.86324	0.184101	0.240611	0.618684	0.263602	0.793479	0.818254	0.0871117	0	0	0	0
panE	ROD_04741	-0.0789449	0.489384	0.630664	0.200202	1.21193	0.000219659	0.00109897	2.95901	-0.512781	4.6751e-06	4.00209e-05	4.39771	0	1	0	1
ROD_04751	ROD_04751	-0.722902	0.196672	0.34509	0.462067	2.35212	0.19013	0.247235	0.606889	0.373698	0.250761	0.301679	0.520455	0	0	0	0
ROD_04761	ROD_04761	0.182365	0.875452	0.919478	0.0364586	0.692574	0.0454728	0.0764344	1.11671	0.302806	0.0866076	0.121964	0.913768	0	0	0	0
ROD_04771	ROD_04771	0.69115	0.1733	0.316434	0.499717	-0.43337	0.0132626	0.0283841	1.54693	-0.271069	0.00519727	0.0118214	1.92733	0	0	0	0
ROD_04781	ROD_04781	1.56977	0.856767	0.906467	0.0426479	0.278341	0.246258	0.306686	0.513306	0.994071	0.0752102	0.108143	0.966	0	0	0	0
ROD_04791	ROD_04791	1.06781	0.560292	0.686824	0.163154	0.277843	0.0938928	0.138739	0.857802	-0.124355	0.000546194	0.00191383	2.7181	0	0	0	0
ROD_04801	ROD_04801	0.617851	0.328771	0.483464	0.315636	1.228	0.0732674	0.113368	0.945508	-0.481642	0.0284649	0.0474468	1.32379	0	0	0	0
ROD_04811	ROD_04811	0.0107009	0.703745	0.800416	0.0966845	-0.601426	0.000278915	0.0013262	2.87739	-0.189816	2.64436e-05	0.000162996	3.78782	0	0	0	0
ROD_04821	ROD_04821	0.391717	0.685868	0.786503	0.1043	0.895208	0.0256394	0.0477067	1.32142	0.289766	0.036035	0.0582085	1.23501	0	0	0	0
ROD_04831	ROD_04831	0.770971	0.831939	0.886724	0.0522115	0.544325	0.185368	0.242008	0.616171	-0.000327699	0.200738	0.249417	0.603073	0	0	0	0
cyoE	ROD_04841	1.83768	4.41872e-05	0.000757848	3.12042	1.54384	0.0128289	0.0276489	1.55832	2.23942	0.526272	0.570128	0.244028	1	0	0	1
cyoD	ROD_04842	3.75737	3.53644e-05	0.000628586	3.20164	1.26182	0.0152337	0.0316054	1.50024	0.871224	0.223965	0.274027	0.562206	1	0	0	1
cyoC	ROD_04851	0.368537	0.00602663	0.0311396	1.50669	-0.219721	0.794259	0.823576	0.0842963	1.00376	0.184141	0.23192	0.634662	0	0	0	0
cyoB	ROD_04861	1.50462	2.51696e-06	7.07209e-05	4.15045	0.0801589	0.725578	0.762551	0.117731	0.353821	0.943557	0.951342	0.0216633	1	0	0	1
cyoA	ROD_04871	1.09877	0.00946024	0.0424235	1.37239	0.827555	0.436544	0.497744	0.302994	0.424707	0.171344	0.217937	0.661669	0	0	0	0
ampG	ROD_04881	-0.751495	2.88054e-06	7.7363e-05	4.11147	-1.13779	1.32984e-05	0.000118402	3.92664	-0.676542	2.27255e-06	2.17382e-05	4.66278	0	1	0	1
ROD_04891	ROD_04891	-0.159171	0.0671829	0.166105	0.779617	-0.355767	0.0358976	0.0626	1.20343	-0.803525	0.00307128	0.00778249	2.10888	0	0	0	0
bolA	ROD_04901	-0.870992	8.84404e-05	0.00133838	2.87342	-1.1304	0.000201469	0.00102796	2.98803	-1.46122	3.00013e-06	2.76767e-05	4.55789	0	1	1	2
tig	ROD_04911	0.0584659	0.20379	0.354745	0.450083	-0.26139	0.0257257	0.0477763	1.32079	-0.890956	0.00524828	0.0119153	1.9239	0	0	0	0
clpP	ROD_04921	-0.771484	0.371864	0.523892	0.280758	-1.96886	0.375181	0.437682	0.358842	-1.6301	0.127414	0.169285	0.771382	0	0	0	0
clpX	ROD_04931	-1.13142	0.42063	0.568802	0.245039	-0.388759	0.180668	0.237139	0.624997	0.959542	0.139134	0.182209	0.739431	0	0	0	0
lon	ROD_04941	-1.1557	0.914746	0.944903	0.0246128	-0.36761	0.357074	0.418857	0.377934	-1.3546	0.365411	0.41732	0.379531	0	0	0	0
hupB	ROD_04951	0.587177	0.101184	0.218747	0.660058	-0.346615	0.507224	0.56515	0.247837	-1.2695	0.26118	0.311453	0.506607	0	0	0	0
ppiD	ROD_04961	-0.262083	0.544166	0.674343	0.171119	-0.280121	0.00329861	0.00946776	2.02375	0.728105	0.000579895	0.00199615	2.69981	0	0	0	0
ROD_04971	ROD_04971	-0.461041	0.00601856	0.0311309	1.50681	-0.825829	0.00338224	0.0096455	2.01568	-0.0231004	0.0217921	0.0384687	1.41489	0	0	0	0
ROD_04981	ROD_04981	-0.718853	0.010341	0.0450506	1.3463	-2.03079	5.61654e-05	0.000382781	3.41705	0.574037	0.00160657	0.00453141	2.34377	0	1	0	1
queC	ROD_04991	-0.966464	0.00756606	0.0365688	1.43689	-1.01026	0.00354613	0.010002	1.99991	-0.434237	0.00271097	0.00698167	2.15604	0	0	0	0
ROD_05001	ROD_05001	0.362166	0.000673469	0.00630636	2.20022	-0.314093	2.19359e-05	0.000179603	3.74569	-0.287994	0.00014475	0.000653674	3.18464	0	0	0	0
cof	ROD_05011	0.218847	0.192727	0.341173	0.467025	0.43142	0.00642549	0.0159755	1.79655	-0.182606	0.0057436	0.0128371	1.89153	0	0	0	0
ROD_05021	ROD_05021	-0.14805	0.713213	0.807735	0.0927312	-0.0731337	0.133808	0.186075	0.730312	0.087568	0.153622	0.198757	0.701678	0	0	0	0
ROD_05022	ROD_05022	-0.281703	0.00499644	0.0272573	1.56452	-0.302529	0.0174198	0.0349827	1.45615	0.126671	0.132059	0.174697	0.757715	0	0	0	0
mdlA	ROD_05031	0.1562	0.0922702	0.205944	0.686251	-0.139363	0.00100631	0.00373771	2.42739	-0.783114	1.52801e-07	2.15864e-06	5.66582	0	0	0	0
mdlB	ROD_05041	0.0980844	0.854795	0.904968	0.0433669	0.353165	0.0455235	0.0764669	1.11653	2.33855	0.00244519	0.00640177	2.1937	0	0	1	1
glnK	ROD_05051	0.141868	0.275466	0.43184	0.364677	0.242774	0.207872	0.266687	0.573999	-0.649775	0.085936	0.121088	0.916898	0	0	0	0
amtB	ROD_05061	-0.512082	0.126128	0.254443	0.59441	0.304465	0.000756563	0.00300647	2.52194	-0.254981	0.00274286	0.00704896	2.15187	0	0	0	0
ROD_05071	ROD_05071	-0.827304	9.93416e-06	0.000224806	3.64819	-0.775687	1.41648e-06	1.97259e-05	4.70496	-0.558107	4.41819e-06	3.80883e-05	4.41921	0	0	0	0
tesB	ROD_05081	-0.495973	0.125073	0.252863	0.597115	-0.491166	0.00104189	0.00383485	2.41625	0.274825	0.00456293	0.0106309	1.97343	0	0	0	0
ROD_05091	ROD_05091	0.805185	0.0427429	0.123261	0.909175	-0.277844	0.00159284	0.00530368	2.27542	-0.248725	0.00566556	0.0127033	1.89608	0	0	0	0
ROD_05101	ROD_05101	-0.119789	0.75372	0.833149	0.0792775	0.584722	0.559167	0.613156	0.212429	0.71347	0.509475	0.554142	0.256379	0	0	0	0
ROD_05121	ROD_05121	1.2499	0.424233	0.571698	0.242833	2.1101	4.20521e-05	0.000305425	3.5151	0.108291	0.000104409	0.000502807	3.2986	0	1	0	1
ROD_05131	ROD_05131	0.871057	0.763188	0.840952	0.075229	0.457198	0.669094	0.712689	0.1471	0.83394	0.778735	0.804748	0.0943403	0	0	0	0
maa	ROD_05141	0.166839	0.147255	0.283939	0.546776	0.505414	0.137648	0.19017	0.720858	0.138547	0.0424767	0.0664403	1.17757	0	0	0	0
ROD_05151	ROD_05151	-1.18208	0.0136076	0.0554746	1.25591	-0.933938	0.0422429	0.0719231	1.14313	-1.38429	0.00509364	0.0116399	1.93405	0	0	0	0
ROD_05161	ROD_05161	-1.8327	6.26983e-07	2.28708e-05	4.64072	-1.57684	4.48205e-05	0.000320765	3.49381	-1.7819	9.64958e-06	7.32854e-05	4.13498	1	1	1	3
acrB	ROD_05171	-1.2947	3.21744e-17	9.25107e-15	14.0338	-0.937894	5.44569e-16	7.6053e-14	13.1189	-1.67467	5.46475e-23	1.16138e-20	19.935	1	0	1	2
acrA	ROD_05181	-1.63511	1.53331e-12	1.98154e-10	9.703	-1.37063	1.03288e-13	1.00974e-11	10.9958	-2.20354	8.66779e-20	1.24612e-17	16.9044	1	1	1	3
acrR	ROD_05191	0.263046	0.144491	0.280267	0.552428	0.293277	0.12643	0.177176	0.751595	0.202865	0.0296961	0.0491665	1.30833	0	0	0	0
kefA	ROD_05201	0.395905	0.00158358	0.0117522	1.92988	-0.0837684	2.51969e-06	3.09454e-05	4.5094	0.0943106	3.41205e-07	4.33197e-06	5.36331	0	0	0	0
ROD_05221	ROD_05221	0.090665	0.30566	0.461701	0.335639	0.691815	0.372644	0.435241	0.361271	0.156184	0.197002	0.245587	0.609794	0	0	0	0
ROD_05241	ROD_05241	0.286127	0.772423	0.847879	0.0716662	-1.06939	0.780375	0.81193	0.0904816	-0.627327	0.907799	0.920033	0.0361965	0	0	0	0
priC	ROD_05251	-0.0313939	0.818251	0.877108	0.056947	-0.20149	0.0951798	0.140259	0.853069	-1.044	0.141315	0.184692	0.733553	0	0	0	0
[truncated: 4,372 more rows]

## Sheet: Table 8
Supplementary Table 8. Primers used in this study.
[truncated: 13 more rows]
